# Supplementary material for: Loss of DIP2C in RKO cells stimulates changes in DNA methylation and epithelial-mesenchymal transition
Source: BMC Cancer. 2017 Jul 17;17:487. doi: 10.1186/s12885-017-3472-5 (PMC5513093; doi:10.1186/s12885-017-3472-5)
Supplement: Supplementary file 2 — - Genes with ≥4 fold change in expression in DIP2C knockout cells. Table S4. - Gene set overlap results for differentially expressed genes (≥4-fold change up or down) investigated with GSEA MSigDB Hallmarks gene set. Table S5. - Functional annotation chart for differentially expressed genes (>4-fold change up or down) investigated with the DAVID Functional annotation tool using the GO Biological process (GO_BP_FAT) annotation category. Table S6. - Genes with ≥│0.3│ units change in median promoter DNA methylation in DIP2C knockout cells. Table S7. - Genes with ≥│0.3│ units change in median gene body DNA methylation in DIP2C knockout cells. Table S10. - Gene set overlap results for promoter differentially methylated genes (≥│0.3│ change in methylation level at promoter sites in DIP2C−/− #1-1) investigated with GSEA MSigDB Hallmarks gene set. (XLSX 152 kb) [file 12885_2017_3472_MOESM2_ESM.xlsx]

## Sheet: Contents
Supplementary Tables for Larsson, C., Ali, M.A., Pandzic, T., Lindroth, A.M., He, L. and Sjöblom, T. Loss of DIP2C in RKO Cells Stimulates Changes in DNA Methylation and Epithelial-Mesenchymal Transition.
Supplementary Table 3	Genes with ≥4 fold change in expression in DIP2C knockout cells.
Supplementary Table 4	Gene set overlap results for differentially expressed genes (≥4-fold change up or down) investigated with GSEA MSigDB Hallmarks gene set.
Supplementary Table 5	Functional annotation chart for differentially expressed genes (>4-fold change up or down) investigated with the DAVID Functional annotation tool using the GO Biological process (GO_BP_FAT) annotation category.
Supplementary Table 6	Genes with ≥│0.3│ units change in median promoter DNA methylation in DIP2C knockout cells.
Supplementary Table 7	Genes with ≥│0.3│ units change in median gene body DNA methylation in DIP2C knockout cells.
Supplementary Table 10	Gene set overlap results for promoter differentially methylated genes (≥│0.3│ change in methylation level at promoter sites in DIP2C-/- #1-1) investigated with GSEA MSigDB Hallmarks gene set.

## Sheet: S. Table 3
Supplementary Table 3. Genes with ≥4 fold change in expression in DIP2C knockout cells*.
Gene	DIP2C-/- #1-1 (log2 fold)	DIP2C-/- #1-2 (log2 fold)	DIP2C+/- #1 (log2 fold)	DIP2C+/- #2 (log2 fold)	DIP2C+/- #3 (log2 fold)	Mean change (log2 fold)
AAMDC				-2.85939		-2.85939
ABCC6	-2.67002	-2.15992	-2.24773	-3.07821	-2.80341	-2.59186
ABHD5	2.35345					2.35345
ACBD7		-2.014	-2.15604			-2.08502
ACOX2	5.45808	3.62678	3.21074			4.09853
ACP5				2.7051		2.7051
ACSS3			2.04318			2.04318
ACTA2	3.69503	2.3562	3.13074	3.15298		3.08374
ACTN3	-2.18809					-2.18809
ADAM21				2.08786		2.08786
ADAMTS16	3.27669					3.27669
ADAMTS17				-2.75498		-2.75498
ADAMTSL1	-5.54756	-3.56786	-4.31827	-4.02185	-6.12761	-4.71663
ADC				-2.79379		-2.79379
ADCYAP1R1				5.99604		5.99604
ADHFE1			-2.38979	-2.07187		-2.23083
ADORA1		-2.68321				-2.68321
ADPRH	2.42873			2.2045	2.16828	2.26717
ADPRHL1	2.08576			3.82722		2.95649
ADRA2C			-2.02917	-4.4697		-3.24944
ADRB3		2.43443				2.43443
ADSSL1		3.3535	3.04792			3.20071
AGBL2				2.14406		2.14406
AGPAT9		-3.29081	-2.9773			-3.13406
AHNAK2	4.07204		2.30882	2.30194		2.89427
AK7		2.22521	2.03575	2.93236	2.15309	2.3366
AKAP12	2.71202	2.69186	2.17017		2.09466	2.41718
AKAP3				3.17644		3.17644
AKAP5	-2.08437		-2.16977	-2.55968		-2.27127
AKAP7				-2.49647		-2.49647
ALDH3B1	-2.00653		-2.05457	-2.90018		-2.32043
ALG1L				2.51716		2.51716
ALG1L2	-2.57298	-3.49374	-4.02258	-2.01032	-3.88074	-3.19607
AMN1				-2.11943		-2.11943
AMOTL1	6.27741	3.62928	3.56582	3.83631	2.46712	3.95519
ANAPC1P1			2.04039			2.04039
ANGPTL4	2.46123		2.19936	4.76031	2.08555	2.87661
ANKRD1				-4.91946	-2.70951	-3.81448
ANKRD20A12P	2.71692					2.71692
ANKRD50	2.10507				2.13786	2.12146
ANO5			2.08875			2.08875
ANO9					-2.65328	-2.65328
ANTXR2	2.44273		2.00528	2.0268	2.15059	2.15635
ANXA1		-7.04931	-6.19742	-4.43709	-4.44942	-5.53331
AOX1	3.72719	2.91988	2.90155			3.18287
AP1M2		-2.09343				-2.09343
APLN	-2.39817	-2.63916	-3.80235	-5.61372	-4.4544	-3.78156
APOA2				2.49305		2.49305
AQP3			-3.12438	-2.48454		-2.80446
ARHGAP18	-3.69705	-4.79839	-3.67469			-4.05671
ARHGAP20			2.20954			2.20954
ARHGAP29	2.14434			2.04819		2.09626
ARHGEF26	-2.89418	-2.87218		-2.7046	-4.7679	-3.30972
ARID5B	-2.46502	-2.92449	-3.55802	-2.4865	-2.12871	-2.71255
ARL4C	-4.35795	-2.4744	-2.89819	-3.59622		-3.33169
ARL9					2.33296	2.33296
ARSG	2.22739					2.22739
ARV1		-2.60527				-2.60527
ASGR1				2.12166		2.12166
ATXN1			-2.48309	-2.87416		-2.67862
AXIN2	-3.53069	-3.37848	-3.40991	-4.58524	-4.06684	-3.79423
B3GNT3					-2.12623	-2.12623
B4GALT6	2.44302	2.24376	2.14086			2.27588
BAZ2B				2.17178	2.30437	2.23808
BCL10	2.37322	2.00074				2.18698
BCL2A1	4.04636	4.22015	2.50665	4.26122		3.7586
BCMO1		2.3228				2.3228
BDNF	-2.73815	-2.8939	-3.55153	-3.97614	-4.35478	-3.5029
BEST3		2.17101		2.93817		2.55459
BHLHE40					2.03837	2.03837
BHMT			2.05711			2.05711
BLNK	-2.16252				-3.48706	-2.82479
BMP4	2.36833	2.82566	3.36332		3.27127	2.95714
BMP8B				-2.40719		-2.40719
BNC2	2.36018		2.07556	2.34815		2.2613
BSCL2	-2.40705		-2.30837			-2.35771
BTBD19			2.109			2.109
BTNL9			2.0151			2.0151
C10orf11		2.15289				2.15289
C10orf114		-2.85422	-2.34586	-2.51338	-2.82118	-2.63366
C10orf25				2.62211		2.62211
C11orf63		-2.00642				-2.00642
C16orf52					2.12402	2.12402
C19orf54				2.30803		2.30803
C19orf57			-2.42101			-2.42101
C1orf51			2.26219			2.26219
C1QTNF8			2.54253			2.54253
C2orf15		-2.25852				-2.25852
C2orf72		-5.07808	-5.95439	-3.39944	-2.76095	-4.29821
C3orf52	-2.75034	-2.95115	-2.86185			-2.85445
C4orf22			2.05225	2.5924	2.95704	2.5339
C5				2.2404		2.2404
C5AR1				3.00587		3.00587
C7orf55-LUC7L2					-2.09454	-2.09454
C8orf48	2.04091			2.63272	2.44412	2.37258
C9orf169			2.59176	2.28164	3.38363	2.75234
C9orf9	2.55783	2.12933				2.34358
CA3				2.56296		2.56296
CABP1		-2.28814				-2.28814
CACFD1		-2.02253				-2.02253
CALB2	4.58427	3.86505	3.66441			4.03791
CAMK1D				-2.19356		-2.19356
CAPN6		2.55682	2.88172			2.71927
CARD6	2.66267	2.25599	2.47922	2.70249	2.76054	2.57218
CASP10					2.71193	2.71193
CATSPER2P1				2.49598		2.49598
CAV1	-2.92801	-3.95038	-4.0669	-7.25864	-4.05365	-4.45152
CAV2	-2.14075		-2.15133	-2.77973	-2.09032	-2.29053
CCDC120	-4.20993	-2.79733	-3.18163		-3.49865	-3.42189
CCDC151			-2.36649			-2.36649
CCDC159				2.1237		2.1237
CCDC64		-2.77599	-2.29384			-2.53491
CCDC65			-2.0619			-2.0619
CCDC80			-2.16252			-2.16252
CCRL2	2.16218			2.18654		2.17436
CD101	-2.1895					-2.1895
CD24				-2.47613		-2.47613
CD40LG					-4.21955	-4.21955
CD44	3.4181	2.58032	2.74339	2.76121	2.72751	2.84611
CD68	2.5342	2.26382	2.59857	2.96303	2.64333	2.60059
CD82		-2.34894				-2.34894
CDC42BPG	-4.36339	-3.40583	-3.0191	-2.6423	-4.44233	-3.57459
CDH20			2.17733	2.79408		2.48571
CDK17	2.29126	2.27383	2.15475			2.23995
CDKN1A					2.25625	2.25625
CDKN1C	-2.18512	-2.56151		-2.56641	-2.18888	-2.37548
CDKN2A	4.19357	3.20638	3.59252	3.19485	4.19635	3.67673
CDRT1				3.6332		3.6332
CDS1	-2.05583	-2.00517	-2.2034	-2.41672		-2.17028
CECR6	2.10338	2.04644	2.59892			2.24958
CELF6	2.39967					2.39967
CELSR3				2.48795		2.48795
CEND1		2.0765				2.0765
CHN2			2.9198		2.94985	2.93483
CHRD				-2.70995		-2.70995
CHST4			2.03799			2.03799
CIB4			-2.46995			-2.46995
CLEC11A				2.03197		2.03197
CLEC4A					2.33279	2.33279
CLIP3		-2.36548				-2.36548
CMPK2		-3.50631	-2.44129	-2.45434		-2.80065
CNR1		2.09884				2.09884
COL13A1	-2.33193	-2.26387	-2.16958	-3.43875	-3.70983	-2.78279
COL4A1			2.1641			2.1641
COL6A1				-2.40126	-2.18024	-2.29075
COL9A1		3.60656	2.90535			3.25596
CORO1C	2.05511					2.05511
CORO2B	3.29487	3.17992	2.70757			3.06079
CPS1	2.50485	2.29365		2.21872		2.33907
CRABP2				-2.7531	-2.8246	-2.78885
CRMP1	2.6363	2.65869	2.02471	2.38904	2.36478	2.4147
CRNDE				-2.13256		-2.13256
CROT		-3.1255	-2.43992			-2.78271
CRYM	3.47699					3.47699
CSPG5	-2.14541					-2.14541
CT49			2.38553			2.38553
CTAGE7P			-3.268		-2.86115	-3.06457
CTGF	-5.33895	-5.70332	-5.82064	-5.98815	-3.35752	-5.24172
CTSO	2.13468			2.00888		2.07178
CTSS					-2.56706	-2.56706
CXCL12					-2.66709	-2.66709
CXCL3	3.03418					3.03418
CYBB					2.02061	2.02061
CYP24A1	-5.62968	-4.67205	-4.54836		-6.29358	-5.28592
CYP39A1				-2.23191		-2.23191
DAND5		-2.33184				-2.33184
DAW1	2.75875	3.94187				3.35031
DCDC2	4.72975	4.13924	3.37235	5.10414		4.33637
DCDC2B			-2.14103			-2.14103
DCLK1	-8.83906	-7.00531	-6.20587	-7.75263	-10.4089	-8.04235
DENND3				-2.07165		-2.07165
DGAT2		2.24685				2.24685
DGKI	3.19075	2.71007	2.86585	3.13646	2.989	2.97843
DHDH	-2.81036	-2.36737	-3.05103	-2.63359		-2.71559
DHRS3		-3.30417	-4.76544	-4.44753	-4.09556	-4.15318
DHRS4	2.34004					2.34004
DICER1-AS1	2.32864					2.32864
DIP2C		-2.08419				-2.08419
DLC1	2.55093	2.31845	2.0842		2.78787	2.43536
DLX4		-2.36633				-2.36633
DMBX1		-2.86925			-2.02574	-2.44749
DNAJC12	2.16388			2.13773	2.26338	2.18833
DTX4	-6.67474	-4.71718	-5.45599	-5.17604	-4.83615	-5.37202
DUSP5	2.03796		2.05292		2.54007	2.21032
DYRK3	2.082					2.082
DYSF	-2.4285			-2.12151		-2.27501
EAF2			-2.20479			-2.20479
EBF4	2.48148					2.48148
ECM1			2.48583	3.22774		2.85678
EFNA2		-4.60911			-6.81553	-5.71232
EFR3B	-2.07961		-2.72795	-2.28135	-3.70699	-2.69897
EHD2	2.25204					2.25204
ELK3	2.13156					2.13156
EMP1	-2.17579	-3.13627	-2.30498			-2.53901
ENDOD1	-3.2719	-3.38473	-2.90489	-2.09513	-3.82562	-3.09645
ENTPD7				2.01818		2.01818
EPHA10				-2.8923		-2.8923
EPPK1	-3.57168	-4.71366	-3.93789	-3.47737	-3.94608	-3.92934
EPS8L2	-3.7346	-3.62949	-3.39032	-3.93634	-4.22448	-3.78305
ERBB3	-3.54739	-4.06535	-3.26124	-2.75408	-2.54378	-3.23437
ERCC1				2.39822	2.34719	2.3727
ESAM		-2.12004				-2.12004
ESPNL	6.01002	4.88932	5.16111		3.81773	4.96955
ETNK2		-4.35541	-3.55365		-6.56184	-4.82363
ETS1	3.25026	2.92146	2.54049	2.92235	2.36889	2.80069
EVA1A				-2.82228		-2.82228
EVC	3.16793	3.29855	2.87966	3.21292	2.49029	3.00987
EXD3	2.77059					2.77059
EXPH5		-2.4489	-2.38934			-2.41912
F2R	-2.03437					-2.03437
F8	2.54922	2.89814		2.68794		2.71177
FA2H				2.72659		2.72659
FAAH2		-2.45176	-2.52071			-2.48623
FAM109B	-4.22254	-4.10148	-4.46322	-2.95266	-4.47141	-4.04226
FAM131B	-2.52939	-2.76123	-3.34805		-4.00831	-3.16174
FAM135B			2.54669			2.54669
FAM151B	2.10323					2.10323
FAM167A				-4.25659		-4.25659
FAM177B			2.68045			2.68045
FAM198B	-5.44193	-3.93862	-3.81492	-3.64106	-2.32088	-3.83148
FAM46B		-2.1565	-2.14829		-2.93409	-2.41296
FAM86B1	2.48097			2.70281		2.59189
FAM86B2	2.19347			2.74966		2.47157
FAM86JP	3.13727			2.48396	2.74639	2.78921
FAM90A1				2.41209	2.16295	2.28752
FBLN5	3.55351	3.13025	3.74579	3.52383	3.61498	3.51367
FBXO21		-2.14066	-2.48422			-2.31244
FBXO47			2.41422			2.41422
FERMT3	2.72003	2.42045	2.92939	3.20626	2.89947	2.83512
FEZF2			3.29743			3.29743
FGD4	-3.98834	-3.03078	-3.64406	-3.39654	-3.91528	-3.595
FGD5P1		3.24266				3.24266
FGF5	2.25905	2.2334		2.63299	2.51891	2.41109
FGF9	-2.1743	-2.15165			-3.53864	-2.62153
FGGY	2.0919			2.76708		2.42949
FHDC1				-3.2804	-2.41747	-2.84893
FHL2	2.11493			2.14323	2.29111	2.18309
FILIP1L	2.56317		2.36593		2.09047	2.33986
FKBP1AP1				-2.00048		-2.00048
FLG	2.5313					2.5313
FLJ35946	3.80717	3.98754	3.9181		3.11263	3.70636
FLJ40852	-2.50111					-2.50111
FLJ42709			-2.86312			-2.86312
FLJ44313				2.51692		2.51692
FLVCR2	-2.24454	-2.08016	-3.05336	-3.27112		-2.66229
FMO4			2.00866	3.49719		2.75292
FRMD5		-2.58307		-2.19805	-2.20222	-2.32778
FSHR		2.19725	3.17411			2.68568
FSIP1				-2.64214		-2.64214
G0S2	3.07397	3.10356	3.71179	2.28694		3.04406
GABARAPL2					2.47241	2.47241
GADD45A	2.05937				2.07075	2.06506
GADD45G	-2.35031	-2.07725	-2.06047	-2.92843	-2.18414	-2.32012
GALNT6				2.06202		2.06202
GAS1			-2.46939	-3.05194		-2.76067
GCNT2				2.74158		2.74158
GCSAM		-2.73489	-3.59939	-3.03016	-2.60774	-2.99304
GDF15					3.75896	3.75896
GEM	4.56726	3.86573	3.8288			4.08726
GFPT2	-2.16898				-2.19545	-2.18222
GFRAL		2.12543				2.12543
GGT1				2.23143	2.28912	2.26028
GGT1	2.24359					2.24359
GIMAP6				2.84425		2.84425
GJC1	2.50684	2.13156		2.52667	2.21916	2.34606
GLRX	2.62675	2.26585	2.35343	3.51492	2.52313	2.65682
GNA15				2.54493		2.54493
GNAL				-4.94965	-3.36757	-4.15861
GNG7				-2.75871		-2.75871
GNRH1				-2.92209		-2.92209
GPM6B			-2.04649	-2.32979		-2.18814
GPR126	-2.16916	-2.54673	-2.35418	-2.06731		-2.28435
GPR61		2.30012	3.86239			3.08126
GPR64					-2.66674	-2.66674
GPRC5A	-4.05786	-4.57423	-4.16103	-3.46605		-4.06479
GREB1					3.26894	3.26894
GRIP1	-2.94767		-2.67812	-2.23274	-3.61162	-2.86754
GRPR	-6.7672	-6.13157	-5.10099			-5.99992
GUCY2EP			2.03387			2.03387
GUSBP3		-2.01927				-2.01927
GXYLT2				-3.72153		-3.72153
HAL		2.21088				2.21088
HBE1				-6.61622	-5.87193	-6.24408
HBEGF				2.29892		2.29892
HDAC9	3.34129	2.87564	2.72235	3.54996	3.77877	3.2536
HECW1	2.11985			2.10789		2.11387
HERC2P4		-2.80126	-2.67757			-2.73942
HERC4	2.14837					2.14837
HERC5					2.24374	2.24374
HEY1		-2.79874				-2.79874
HGF	5.02432	4.83261	4.46781			4.77491
HIAT1				-2.5761	-2.13474	-2.35542
HIST1H2AJ				-2.18034		-2.18034
HIST1H2BM	-2.2581	-2.172		-2.22136		-2.21715
HMGN5				-3.28506		-3.28506
HMOX1	2.05968			2.20963	2.81352	2.36094
HOXB-AS3		-2.08569	-2.07545			-2.08057
HOXC10		-2.03843				-2.03843
HOXC13			-2.5156	-3.20919		-2.8624
HR	2.25379					2.25379
HRNR	2.74054					2.74054
HSPA1L				2.95089		2.95089
HTRA1		2.58619	2.19531	2.71687		2.49946
HUNK		-2.18635	-2.64303			-2.41469
HYAL1				-3.34083		-3.34083
HYDIN	2.2151					2.2151
ICAM2	-2.60353		-2.06659	-3.72836		-2.79949
ICAM2				3.24488	3.34023	3.29256
ID1	-2.00257	-3.37719	-2.88694			-2.75557
ID3		-2.26577				-2.26577
IER5L		-2.39306				-2.39306
IFI16	3.16248	2.88599	3.36817	3.42594	2.52559	3.07363
IFIT2					2.42799	2.42799
IFITM1	-5.2305	-4.9168	-4.62318	-3.26018	-5.21633	-4.6494
IL13RA2	3.49143	6.00816	4.71198			4.73719
IL20RA	-2.54155	-2.90592	-2.3228	-2.36479		-2.53376
IL31RA		4.1402				4.1402
IL34			3.59787			3.59787
IL8		2.45092				2.45092
ILDR2					-2.00579	-2.00579
IMMP1L				-2.28813		-2.28813
INE2	-2.35672				-2.31608	-2.3364
INHA		3.15729		2.22894		2.69312
INHBC				3.16474		3.16474
IQGAP1	-3.02541	-3.66432	-3.23008			-3.3066
IRS1	-3.56715	-4.06026	-3.48122	-3.45026	-3.36837	-3.58545
ISL1				-2.00819		-2.00819
ISLR2			2.00305			2.00305
ITGAX	2.02998	2.19045	2.27262	3.63643	2.13218	2.45233
ITPKA		-2.34844				-2.34844
JAG1	-3.85412	-4.7527	-4.46742	-4.79119	-4.21417	-4.41592
JPH1	-2.11735	-3.00656	-2.1938	-2.20566		-2.38084
JUN	2.58253	2.04689	2.61755	2.78975		2.50918
KCNA3		2.06574				2.06574
KCNIP3				-3.05477	-2.63239	-2.84358
KCNQ5	-5.01456	-3.34705	-3.91102	-3.62833	-4.33438	-4.04707
KCNV2	-2.26926					-2.26926
KCTD12	-5.32648	-4.91324	-6.05258		-6.06077	-5.58827
KDM4D				2.32459		2.32459
KIAA0319		-2.2883			-2.07622	-2.18226
KIAA1324					2.33037	2.33037
KIAA1549L				-2.98946		-2.98946
KIAA1751				2.66603		2.66603
KIF5A			3.14454			3.14454
KIF5C	-3.20319	-2.67448	-2.0813	-3.33128	-4.25941	-3.10993
KIRREL2		2.78624				2.78624
KLF2		-2.58172	-2.45802			-2.51987
KRBA2	2.5529					2.5529
KRT80	-6.4097	-5.73709	-6.45774	-6.23292	-2.22185	-5.41186
LAMA1	2.92631	2.48049	2.47391	2.35574	4.33313	2.91392
LAMB3	3.90943	3.62584	3.92854	3.30427	2.25714	3.40504
LAMC2	3.47043			2.26981		2.87012
LAMP3		-3.00324	-4.33898	-3.69914	-3.76221	-3.70089
LCP1				2.39128	2.43493	2.4131
LDHD	2.39469					2.39469
LGALS3		-2.51963				-2.51963
LGALS3BP	2.1107				3.1744	2.64255
LGI2	-4.39441	-4.34374	-4.10457			-4.28091
LGR4			-2.38702	-2.23026		-2.30864
LIF	2.02112	2.06886	2.12152	2.34366	2.22516	2.15606
LIMCH1			-2.54213		-2.35122	-2.44667
LINC00152				-2.44045		-2.44045
LINC00326			-4.3327			-4.3327
LINC00346				2.26329	2.01862	2.14095
LINC00535					-2.34256	-2.34256
LINC00638				2.66631		2.66631
LINC00640					-3.01684	-3.01684
LINC00669			2.31598			2.31598
LINC00837			2.32657			2.32657
LIPH				2.18846	2.65389	2.42117
LMCD1			-2.1638			-2.1638
LMO7				-2.14886		-2.14886
LMTK3			-2.03051	-2.78299		-2.40675
LOC100126784	2.49953	2.28453	2.19873	3.24227	2.55373	2.55576
LOC100129726			-2.01352			-2.01352
LOC100133050					-3.20762	-3.20762
LOC100133445					3.70846	3.70846
LOC100133612				2.09575		2.09575
LOC100271832				2.50022		2.50022
LOC100287072			2.46401			2.46401
LOC100287314				2.54191		2.54191
LOC100505648		-2.62856				-2.62856
LOC100505718	4.56991	4.11565	3.61785			4.10114
LOC100505812	2.63119	2.5389				2.58505
LOC100506229				2.33698		2.33698
LOC100506746				2.4462		2.4462
LOC100507501				2.01133		2.01133
LOC113230	-2.11146	-2.0608				-2.08613
LOC115110	2.53809				2.71664	2.62737
LOC148696					-2.71177	-2.71177
LOC152225	3.03421	2.29638	2.42007	2.88588	2.61778	2.65086
LOC255512				-2.05868		-2.05868
LOC283070		-2.0334				-2.0334
LOC389641				2.05506		2.05506
LOC402160			2.29742			2.29742
LOC643401		-2.43661	-2.99098			-2.7138
LOC643723				-3.64782		-3.64782
LOC728431			-2.52595			-2.52595
LOC728537			2.09083			2.09083
LOC729041					2.07978	2.07978
LOC729444		2.08316				2.08316
LOC729683		-2.694		-2.22325		-2.45863
LOX	2.87505	2.01221		2.3345	2.58459	2.45159
LPAR2		-2.15491				-2.15491
LPCAT2	2.25711				2.16487	2.21099
LRRC16B				-3.11516		-3.11516
LRRC29	2.054					2.054
LRRC69				2.38947		2.38947
LRRN4				3.62019	2.10461	2.8624
LSAMP	4.37486					4.37486
LUM					4.51575	4.51575
LURAP1L	2.61259	2.16135	2.89955	2.26853	2.70427	2.52926
LY6G5B				-2.05001		-2.05001
LYPD5				-2.25003		-2.25003
LYPD6	-2.26695	-2.95703	-2.47112	-2.1591	-2.38035	-2.44691
LYPLAL1		-2.04898				-2.04898
MACC1					3.01825	3.01825
MAP1B	-6.8104	-6.28725	-6.91358	-7.84009	-6.68076	-6.90642
MAP3K1			-2.24154	-2.0517		-2.14662
MAP3K5	-2.15436	-2.43082	-2.30004	-2.11208		-2.24933
MAPK8IP1			2.5563			2.5563
MAPKAP1				2.18876		2.18876
MAPRE2		-2.17609				-2.17609
MARCH1			-2.15337			-2.15337
MARCH3			-2.05584	-2.07897		-2.0674
MARCKS	-2.99087	-2.64474	-3.29866			-2.97809
MARVELD3		-3.66642	-4.28962	-4.46819	-3.67816	-4.0256
MAST4	2.73997	2.17745	2.06272			2.32671
MATN1-AS1				2.07157		2.07157
MBOAT1		-2.05366				-2.05366
MDFIC		2.76289				2.76289
MERTK			-2.07911			-2.07911
METTL7B				-2.1351		-2.1351
MFGE8			-2.77044			-2.77044
MFNG		-2.25598				-2.25598
MGC39372	3.52424	2.32034	2.97746			2.94068
MID1		2.70556	4.75678			3.73117
MIR100HG		-3.57893	-4.0402	-4.47075		-4.02996
MIR320A			2.57245			2.57245
MIR3607			-2.72218			-2.72218
MIR5684					-3.33008	-3.33008
MLLT11				3.16997	3.35108	3.26053
MLXIPL		-2.04953		-2.28459	-2.12615	-2.15342
MMP1	3.20007	2.15698	2.32251			2.55985
MMP19				2.56992		2.56992
MOK	5.25401	4.94493	4.27795			4.82563
MPP7				-2.14726		-2.14726
MPZL3		-2.6361				-2.6361
MR1	2.14787			2.45221	2.88645	2.49551
MSH5-SAPCD1					-2.17478	-2.17478
MSH6		-2.23589	-2.21221	-2.80912	-2.88993	-2.53679
MSN				7.83436		7.83436
MT1F			-3.62244			-3.62244
MT1L	2.00628			2.07803	2.38274	2.15568
MTMR11		-2.02989				-2.02989
MVP	2.18796				2.31041	2.24918
MYADML2				3.16146		3.16146
MYB				-2.37674		-2.37674
MYEOV		-2.65272				-2.65272
MYOF	-2.70138	-4.24431	-3.07816			-3.34128
MYPN	2.83667					2.83667
MYRF	-4.25188	-3.8198	-3.65302	-4.56202	-4.50077	-4.1575
NAV1		-2.57792	-2.53567			-2.5568
NAV3				-3.48258		-3.48258
NAV3	2.4409					2.4409
NBL1		-2.70929				-2.70929
NETO2				-3.69859		-3.69859
NFKBIZ	2.8997		2.30972		2.32397	2.51113
NGEF	-5.40829	-4.71594	-4.84347	-5.28835	-5.02103	-5.05542
NKAIN1				-2.17646	-2.43217	-2.30431
NKAPP1			-2.38821			-2.38821
NLRP1				2.82799		2.82799
NLRP13					-3.84161	-3.84161
NLRP13		2.17217	3.7569			2.96453
NMU			-2.07284			-2.07284
NNMT				-7.47818		-7.47818
NOSTRIN			-2.38149	-2.3608		-2.37114
NOTUM	-2.55618	-3.12218	-2.53906	-3.24001	-4.24115	-3.13972
NPC2	-2.11151	-2.40228	-2.04331	-2.12066		-2.16944
NPR1	-2.09133				-3.98405	-3.03769
NPTXR		-2.53605	-3.03384	-4.57987	-3.04203	-3.29795
NR2F1	-2.15451	-2.7732			-2.04027	-2.32266
NR4A1			-2.30791			-2.30791
NREP	-2.48127	-2.07611	-2.47013			-2.3425
NRP1	2.83574		2.6669		2.4155	2.63938
NTN4	-2.82688	-2.69375	-2.98509	-3.8631		-3.0922
NUAK2	-2.24966				-3.63603	-2.94285
NUDT7	2.00786	2.20786	2.4762	2.3758		2.26693
NXN		-2.20885		-2.14037		-2.17461
OBSCN	-2.08653	-2.09313		-2.44813	-2.47472	-2.27563
ODF3			2.3019			2.3019
OGFRL1	-2.02328	-2.1608	-2.53866	-2.46537	-2.26324	-2.29027
OLFML2B		-2.21734				-2.21734
OPRL1	2.34634		2.08104			2.21369
OVCH2			2.25409			2.25409
PADI3					2.94683	2.94683
PALM3		-2.03961		-2.08344		-2.06153
PAPL	2.61784	2.2365	2.48548	3.02781	2.6259	2.59871
PAQR5	-2.50651					-2.50651
PARP10				2.41885	3.15236	2.7856
PBX4					-2.45826	-2.45826
PCDH1			-2.04385		-2.26804	-2.15595
PCDH10			2.50579			2.50579
PCDHAC2		-2.03851			-3.14522	-2.59187
PCDHB10				-2.08102		-2.08102
PCDHB12		-2.64032		-2.94718		-2.79375
PCDHB7					2.12038	2.12038
PCDHGA4				-2.73094		-2.73094
PCDHGB1				-2.53176	-2.32354	-2.42765
PCYT1B			2.10267			2.10267
PDE4B	-3.81498	-3.2674	-3.52343			-3.53527
PDE4DIP	4.71166	4.11351	3.61328			4.14615
PDE7B	-6.54512	-5.60693	-6.16913	-7.40078	-6.61342	-6.46708
PDP1		-2.3784	-2.53933	-2.74661		-2.55478
PDZRN4				2.10634		2.10634
PEAR1	2.18241		2.25489	2.94414		2.46048
PFKFB1				2.6094		2.6094
PHLDB2	-3.15606	-5.10046	-6.03104	-4.35058	-3.57342	-4.44231
PIGZ	3.04624					3.04624
PIK3C2B				-2.83544		-2.83544
PIM1		-2.69165	-2.56796		-2.19659	-2.4854
PINLYP				2.51546		2.51546
PIP5KL1				2.38457		2.38457
PIR	-2.11335	-2.6506				-2.38197
PKP3		-2.33556				-2.33556
PLAU				2.2956		2.2956
PLCB2	-3.72249	-2.5019		-2.61611	-4.19375	-3.25856
PLEKHA4				2.8108	2.5243	2.66755
PLK2	-2.72533					-2.72533
PLK2				2.89457		2.89457
PLLP			-3.64491		-3.06814	-3.35652
PLXNB3	2.03369			2.359	2.01313	2.13527
PMEPA1	-4.18906	-3.50201	-3.79702	-4.81965	-3.43497	-3.94854
PNMA3		3.4304				3.4304
PNPLA7				2.69654		2.69654
PON1		2.63538	2.59861			2.617
PON3			-3.45747			-3.45747
PPAP2B			-2.38128			-2.38128
PPP1R3B	2.39558	2.12676	2.33938	2.0106	2.94879	2.36422
PRAF2	2.01332			2.11414		2.06373
PRCD				2.87412	2.15372	2.51392
PRDM1					2.37649	2.37649
PRDM8				2.09386	2.25966	2.17676
PRIMA1			2.38136			2.38136
PRKACB				2.39526		2.39526
PRKCG		-2.93357				-2.93357
PRKD1			2.94771			2.94771
PRRT2		-2.31558	-3.19142			-2.7535
PRRT4		-2.79065	-4.30639	-2.96322	-3.11375	-3.2935
PRSS12	-2.48873	-2.76564	-2.60012			-2.61816
PRSS22	2.29946		2.11379	3.30502	2.23236	2.48766
PRSS23		-2.02235		-2.80314		-2.41275
PRX		-2.59254				-2.59254
PSG9	2.57726	3.45865	2.01466			2.68352
PTCHD4	3.46087	3.1471	3.19924	3.23944	3.05271	3.21987
PTH1R	2.23038		2.27325			2.25181
PTK6					2.53621	2.53621
PTPRQ		2.3798				2.3798
PVRL4	2.82241					2.82241
PXN				2.11853		2.11853
RAB17	-5.85636		-4.43727			-5.14682
RAB20	-2.3767	-2.95653	-2.37958	-3.20829	-2.49795	-2.68381
RAB3B			-2.01472			-2.01472
RANBP17					2.16246	2.16246
RAP1GAP		-2.35812	-2.14649	-2.54765	-2.06413	-2.2791
RASGRP2	-4.29399	-3.65821	-3.24056	-4.14504	-3.5428	-3.77612
RASSF8	3.31185	7.88218				5.59701
REEP1	-3.4309	-3.17547	-2.73297	-4.6167	-5.19801	-3.83081
RERGL			2.3653			2.3653
RGCC		-2.66789			-6.25283	-4.46036
RGMB	2.88737	2.95455	2.49613		2.57507	2.72828
RGS4					-4.1996	-4.1996
RGS4		4.9795				4.9795
RHOBTB1	-4.09805	-2.29442	-3.8533	-3.50624	-4.34692	-3.61979
RHOBTB3	-3.8385	-3.82469	-5.37775	-2.78687	-4.70261	-4.10608
RHPN1	2.01565					2.01565
RIMKLA		-2.77432				-2.77432
RINL				5.38862	4.3964	4.89251
RNF144B		-2.61651				-2.61651
RNU11		-2.11098	-2.01673			-2.06386
RNY4		-3.54453	-2.83587		-2.55456	-2.97832
ROBO4				2.32516		2.32516
ROR1	-4.85722	-2.38094	-4.0971	-2.92992	-5.95781	-4.0446
RORB			2.2024			2.2024
RPL29P2		3.23268				3.23268
RRM2B					2.5129	2.5129
RRP15	-2.76754	-3.07925	-2.87023	-2.8084	-2.30651	-2.76639
RTBDN	2.49566					2.49566
RTEL1-TNFRSF6B		-2.12179				-2.12179
RTKN2	-2.21439	-2.87832	-3.13314	-3.45266	-3.46326	-3.02835
S100A16	2.50055	2.1107	2.69747	3.25548	2.47019	2.60688
S100A2	2.41654					2.41654
S100A6				2.73886		2.73886
SAMD9				2.07943	2.11663	2.09803
SCG2		-2.56678		-2.833	-5.25863	-3.5528
SCHIP1				-2.98963	-3.36718	-3.1784
SCN4B	3.12257					3.12257
SDC3					-2.18311	-2.18311
SEC16B	3.35298		2.57797	2.7423	2.90162	2.89372
SEMA3A				-6.61299		-6.61299
SEMA3C	3.32622	3.2159	2.39125			2.97779
SEMA3D				-6.23345		-6.23345
SERPINE1	2.59568	2.32596	2.37059	2.92354	2.54112	2.55138
SFN		-2.09074				-2.09074
SH2D2A		-3.98155		-3.86943		-3.92549
SH2D3A	-3.89889	-3.69497	-4.2971			-3.96365
SH2D5				2.50978		2.50978
SH3BP5L				2.05128		2.05128
SH3PXD2A	2.21748	2.16533	2.0757	2.35262	2.23211	2.20865
SH3RF2	-5.32559	-6.36803	-4.86583	-3.73379	-5.40453	-5.13955
SH3TC2	3.39343	2.85257	2.47751	2.1565	4.14378	3.00476
SHANK1	2.11721			2.25339		2.1853
SIGLEC16			-2.69976			-2.69976
SIGLEC9				3.09414		3.09414
SIPA1L2				-2.29054		-2.29054
SKIDA1		-2.23662	-2.32705	-2.38353		-2.31573
SLAMF7	2.00412				4.29957	3.15184
SLC1A3	-6.65929	-6.28176	-7.16308	-6.63167	-8.29232	-7.00562
SLC22A18				2.49777		2.49777
SLC22A18AS	2.93324		2.88019			2.90672
SLC22A6			2.70404			2.70404
SLC25A30	-3.79266	-4.79446	-4.14025	-2.65066	-2.17646	-3.5109
SLC25A45				2.58626		2.58626
SLC2A3	-3.50839	-4.68431	-4.61309	-3.34285	-3.23369	-3.87647
SLC45A1		-2.87294				-2.87294
SLC4A8	2.80126	2.66584	2.31189	2.62016	2.22341	2.52451
SLC9A2	-4.36912	-4.21891	-3.60979	-4.77731	-7.42534	-4.88009
SLFN5	2.36075					2.36075
SMAD3	-2.01716	-2.70501	-2.35058			-2.35758
SMAD6					-2.30307	-2.30307
SMAD7	-2.40408	-2.46899				-2.43654
SMAP1					2.16979	2.16979
SMKR1					2.09941	2.09941
SMPDL3B	-4.53268	-5.72984	-5.06689			-5.1098
SMTN				2.30882		2.30882
SMURF2	2.40986	2.15675		2.20885		2.25849
SNAI2			2.27783			2.27783
SNAP25-AS1					-2.2596	-2.2596
SNAR-C4					-3.2948	-3.2948
SNAR-E	-3.41454	-3.58627	-4.00314	-3.10653		-3.52762
SNAR-F					-2.35045	-2.35045
SNHG9		-2.20683		-2.71008	-2.22883	-2.38191
SNORA1		-2.38724				-2.38724
SNORA58			-2.41986			-2.41986
SNORD50A		-2.21883				-2.21883
SNORD67	2.11013					2.11013
SNORD79			-2.11714			-2.11714
SNORD83A					3.95594	3.95594
SNX15				-3.27849		-3.27849
SNX19	2.17032					2.17032
SORBS1					-2.25149	-2.25149
SOX4	-2.1789	-2.43079	-2.03209	-2.18183	-3.59875	-2.48447
SP140	3.39855		3.31192		3.35177	3.35408
SP5			-2.32753	-2.75808		-2.5428
SPATA6L		2.63116				2.63116
SPDYE6		-2.05599				-2.05599
SPEF1				-2.38777	-2.00605	-2.19691
SPOCD1				5.57206		5.57206
SPP1				2.71396		2.71396
SRFBP1	2.54559				2.59596	2.57077
ST3GAL5		-2.0192	-2.10761	-2.08871	-2.21889	-2.1086
ST8SIA1	-3.15022	-2.43824			-2.60072	-2.72973
STAP2	-2.35751					-2.35751
STAP2					3.84714	3.84714
STARD6			2.59698			2.59698
STARD8					-3.65399	-3.65399
STC1				3.20819		3.20819
STMN3		-2.42867		-2.03768		-2.23318
STX1B				2.67571		2.67571
STXBP2	-4.99716	-3.79029	-3.75654	-3.46662	-5.83103	-4.36833
STXBP6	-2.89564	-3.4824	-2.48424	-2.65176		-2.87851
STYK1			-2.48324			-2.48324
SUN3	2.3409				2.22292	2.28191
SUSD2	-4.32013	-4.36257	-3.75345	-5.40639	-3.569	-4.28231
SV2C			2.21219			2.21219
SYNE4	-4.85771	-4.54401	-5.09838	-3.1284		-4.40712
SYT7	-4.5538	-2.93833	-3.26394	-4.54694	-4.97259	-4.05512
SYTL3		-2.89465	-3.3942	-2.13151	-2.46795	-2.72208
TAGLN	-2.62378	-3.04877	-3.23192		-4.09091	-3.24885
TAGLN2	-2.25707	-2.92875	-2.88609			-2.69064
TBC1D23	2.23066					2.23066
TCF7		-2.03474			-2.96587	-2.5003
TCP11L2					2.05941	2.05941
TDO2	2.43376			3.52382	2.97149	2.97636
TENM3	-2.3548	-2.3566				-2.3557
TERT	-2.29501	-2.1727		-2.01077		-2.15949
TFAP2C		-2.82688	-3.51054	-2.50813	-2.93377	-2.94483
TFPI	2.8759	2.20904	2.25776	2.86282	2.38347	2.5178
TGM2	-3.48566	-3.62589	-2.85287		-2.31789	-3.07058
TJP2	-3.92787	-4.72256	-4.51048	-4.75907	-3.27488	-4.23897
TLR3	-2.25053	-2.1097				-2.18011
TLR6				2.40497	2.44737	2.42617
TM4SF1	3.76127	3.35713	3.05347	4.55115	3.30359	3.60532
TM4SF19	2.14893			2.30165	2.76495	2.40518
TM4SF19-TCTEX1D2		3.55774		4.64171	4.2166	4.13868
TMEM106A	-2.89253	-3.14142	-3.01773			-3.01723
TMEM161B-AS1	3.00755					3.00755
TMEM183A,TMEM183B			-2.28535	-2.35914		-2.32225
TMEM184A		-2.15536				-2.15536
TMEM189-UBE2V1	-2.32012		-2.15059			-2.23536
TMEM194B	3.21575	2.88972	2.63999	2.98704	2.35291	2.81708
TMEM9B-AS1		-2.55177				-2.55177
TMPRSS7		2.34169				2.34169
TMSB4X		-6.57326	-3.59159	-2.50161		-4.22215
TNFRSF14	2.11448		2.47554	2.52889	3.27272	2.59791
TNFRSF21	-3.29782	-3.66219	-3.63062	-2.72097	-2.74146	-3.21061
TNFSF15		3.68664				3.68664
TNKS2		-2.18323	-2.52741			-2.35532
TNN			2.03848			2.03848
TNNI3	-2.49515	-2.00154	-2.4879			-2.3282
TNS1		-2.813		-2.85683		-2.83492
TNS4	-9.00751	-8.14949	-8.24819	-8.83074	-9.25638	-8.69846
TOX2	-2.20271	-3.41781	-2.6838	-2.03025		-2.58364
TP53I3					2.06599	2.06599
TP53INP1					2.09479	2.09479
TP53TG1		-2.61488				-2.61488
TRAPPC6A	2.82452			2.98704		2.90578
TRIB2		-2.25032		-2.07417		-2.16224
TRIM17	-2.12542					-2.12542
TRIM22	2.21633					2.21633
TRIM72	2.40856		2.68992	2.74348	2.46035	2.57558
TRPV2				3.83245	2.49824	3.16535
TSPAN1		2.51505		3.27192		2.89349
TSPAN15		-5.74603			-5.63053	-5.68828
TSSK4		-2.43802		-2.03551	-2.64458	-2.3727
TTC39B		-2.29761				-2.29761
TTC40		2.24233	2.1503			2.19632
TTC9	-3.14413	-3.92354	-2.21488	-2.3824	-4.07107	-3.1472
TUBAL3				5.17902		5.17902
TUBB2B			-2.3608			-2.3608
TUBB3		-3.23775	-2.45208		-2.44264	-2.71082
TUBB6		-2.21226				-2.21226
UAP1	2.41109	2.14173				2.27641
UCA1		-5.71793	-6.1792			-5.94857
UNC5A	2.27928					2.27928
UPK3B				-2.48795		-2.48795
UPP1	2.22643	2.19429	2.51406	2.76627	2.40165	2.42054
UQCRHL			-2.49997			-2.49997
USH1G	-3.01889		-3.25957	-2.84212		-3.04019
USP2		-2.1747				-2.1747
UTS2	2.88273	2.64632				2.76452
VASH2	-2.7033	-3.14139	-3.02132	-4.09686	-2.83325	-3.15922
VEPH1	2.65978	2.41556				2.53767
VIM				2.19298		2.19298
VIPR1				-2.21713		-2.21713
VPS9D1			2.19911			2.19911
VTRNA1-1	-2.50311					-2.50311
VTRNA1-3	-2.33417					-2.33417
VTRNA2-1	2.79686				2.37959	2.58822
VWA1	-5.19005	-4.83998	-4.58272	-5.05387	-5.57272	-5.04787
WBSCR28					-3.21162	-3.21162
WDR63					2.09411	2.09411
WNT2B		-2.0466	-2.05867			-2.05264
XIST	2.90732	2.21512			2.11797	2.41347
ZBTB20	2.68982	2.15717	2.02134	2.86426	2.88441	2.5234
ZEB1	2.67625	2.33139	2.02278	2.07146		2.27547
ZFP28	-4.56628	-3.81518	-3.48503			-3.9555
ZFP36L1	2.19471			2.28317	2.1624	2.21343
ZFP82	-2.90899		-3.14966	-2.99525	-5.15785	-3.55294
ZNF132				2.18354	2.28673	2.23513
ZNF233		-2.10542				-2.10542
ZNF271	-2.28136	-2.50162	-2.53492	-2.82762	-2.23729	-2.47656
ZNF280D		-2.27587				-2.27587
ZNF331				-3.51116	-3.21103	-3.36109
ZNF345		-2.11172				-2.11172
ZNF385B				3.1486		3.1486
ZNF467			-2.12645			-2.12645
ZNF471	-2.50916	-2.6105	-2.90184		-3.75803	-2.94488
ZNF474				2.2288		2.2288
ZNF488	-2.31231	-2.18191		-2.05065	-2.16262	-2.17687
ZNF491			-2.32113	-2.24764		-2.28439
ZNF540				-3.02878		-3.02878
ZNF569	-4.64771	-4.42712	-4.08103	-4.24855	-4.57465	-4.39581
ZNF620		-2.14837	-2.76468	-2.62283		-2.51196
ZNF672			2.00011	2.81915		2.40963
ZNF704			-2.68837			-2.68837
ZNF713				-3.20828		-3.20828
ZNF878		-2.0249				-2.0249
ZPLD1		2.00805				2.00805
ZSCAN16					-2.02043	-2.02043
*Compared to the average expression level in duplicate RKO samples.

## Sheet: S. Table 4
Supplementary Table 4. Gene set overlap Results for differentially expressed genes (≥4-fold change up or down) investigated with GSEA MSigDB* Hallmarks gene set
Gene Set Name	# Genes in Gene Set (K)	Description	# Genes in Overlap (k)	k/K	p-value	FDR q-value	Entrez Gene ID
HALLMARK_EPITHELIAL_MESENCHYMAL_TRANSITION	200	Genes defining epithelial-mesenchymal transition, as in wound healing, fibrosis and metastasis.	29	0.145	7.62e-20	3.81e-18	ACTA2, BDNF, CD44, COL4A1, CTGF, CXCL12, ECM1, FBLN5, GADD45A, GAS1, GEM, HTRA1, IL8, JUN, LAMA1, LAMC2, LOX, LUM, MMP1, NNMT, PMEPA1, RGS4, SCG2, SERPINE1, SNAI2, SPP1, TAGLN, TGM2, VIM
HALLMARK_TNFA_SIGNALING_VIA_NFKB	200	Genes regulated by NF-kB in response to TNF [GeneID=7124].	28	0.14	8.62e-19	2.16e-17	BCL2A1, BHLHE40, CCRL2, CD44, CDKN1A, CXCL3, DUSP5, G0S2, GADD45A, GEM, GFPT2, HBEGF, IFIT2, JAG1, JUN, KLF2, LAMB3, LIF, MARCKS, NR4A1, PDE4B, PLAU, PLK2, PMEPA1, PPAP2B, SERPINE1, SLC2A3, SMAD3
HALLMARK_KRAS_SIGNALING_UP	200	Genes up-regulated by KRAS activation.	25	0.125	9.67e-16	1.61e-14	AKAP12, ANGPTL4, CLEC4A, CROT, CTSS, EMP1, ETS1, FGF9, G0S2, GADD45G, GFPT2, GLRX, HBEGF, HDAC9, KIF5C, LCP1, LIF, MAP3K1, NRP1, PLAU, PRDM1, SPP1, TFPI, TRIB2, TSPAN1
HALLMARK_ESTROGEN_RESPONSE_EARLY	200	Genes defining early response to estrogen.	24	0.12	9.18e-15	1.15e-13	CD44, TGM2, CXCL12, BHLHE40, DLC1, FHL2, DHRS3, SFN, PRSS23, ALDH3B1, MYOF, MYB, NBL1, HR, TFAP2C, REEP1, CALB2, AQP3, ENDOD1, RHOBTB3, TUBB2B, MAST4, RAB17, GREB1
HALLMARK_UV_RESPONSE_DN	144	Genes down-regulated in response to ultraviolet (UV) radiation.	20	0.1389	9.49e-14	9.49e-13	ATXN1, BDNF, BHLHE40, CAV1, DLC1, FBLN5, FHL2, ID1, IRS1, MAP1B, NRP1, PPAP2B, RGS4, SCHIP1, SERPINE1, SLC22A18, SMAD3, SMAD7, SNAI2, TFPI
HALLMARK_HYPOXIA	200	Genes up-regulated in response to low oxygen levels (hypoxia).	22	0.11	7.17e-13	5.97e-12	AKAP12, ANGPTL4, BHLHE40, CAV1, CDKN1A, CDKN1C, CTGF, ETS1, GCNT2, GLRX, HMOX1, INHA, JUN, KIF5A, LOX, MAP3K1, PIM1, SDC3, SERPINE1, SLC2A3, STC1, TGM2
HALLMARK_APOPTOSIS	161	Genes mediating programmed cell death (apoptosis) by activation of caspases.	17	0.1056	5.55e-10	3.96e-09	CD44, ANXA1, BCL10, CAV1, CDKN1A, EMP1, ERBB3, F2R, GADD45A, GNA15, HGF, HMOX1, JUN, LGALS3, LUM, PLCB2, SMAD7
HALLMARK_IL2_STAT5_SIGNALING	200	Genes up-regulated by STAT5 in response to IL2 stimulation.	18	0.09	2.33e-09	1.46e-08	CD44, BHLHE40, CDKN1C, COL6A1, DHRS3, ECM1, EMP1, LIF, NFKBIZ, NRP1, PIM1, PRAF2, PTH1R, SLC2A3, SPP1, TGM2, TNFRSF21, TTC39B
HALLMARK_INFLAMMATORY_RESPONSE	200	Genes defining inflammatory response.	17	0.085	1.52e-08	8.46e-08	C5AR1, CCRL2, CD82, CDKN1A, CYBB, GNA15, HBEGF, IFITM1, IL8, KCNA3, LAMP3, LIF, PDE4B, RNF144B, SERPINE1, TLR3, TNFSF15
HALLMARK_ESTROGEN_RESPONSE_LATE	200	Genes defining late response to estrogen.	16	0.08	9.35e-08	4.68e-07	ACOX2, ALDH3B1, CAV1, CD44, CXCL12, DNAJC12, HR, LAMC2, MYB, MYOF, NBL1, NMU, PKP3, PRSS23, SFN, TFAP2C
HALLMARK_TGF_BETA_SIGNALING	54	Genes up-regulated in response to TGFB1 [GeneID=7040].	9	0.1667	1.24e-07	5.63e-07	CDKN1C, ID1, ID3, PMEPA1, SERPINE1, SMAD3, SMAD6, SMAD7, SMURF2
HALLMARK_P53_PATHWAY	200	Genes involved in p53 pathways and networks.	15	0.075	5.38e-07	2.24e-06	CD82, CDKN1A, CDKN2A, EPS8L2, F2R, GADD45A, HBEGF, HMOX1, JUN, LIF, PLK2, SFN, TM4SF1, UPP1, ZFP36L1
HALLMARK_MYOGENESIS	200	Genes involved in development of skeletal muscle (myogenesis).	13	0.065	1.44e-05	5.53e-05	ACTN3, BHLHE40, CDKN1A, ERBB3, GABARAPL2, HBEGF, PDE4DIP, REEP1, SCHIP1, SMTN, SORBS1, TAGLN, VIPR1
HALLMARK_ANGIOGENESIS	36	Genes up-regulated during formation of blood vessels (angiogenesis).	6	0.1667	1.64e-05	5.86e-05	JAG1, LUM, NRP1, SPP1, STC1, TNFRSF21
HALLMARK_ALLOGRAFT_REJECTION	200	Genes up-regulated during transplant rejection.	12	0.06	6.63e-05	0.000195	BCL10, CD40LG, CDKN2A, CTSS, DYRK3, ETS1, F2R, HDAC9, LIF, PRKCG, TLR3, TLR6
HALLMARK_COMPLEMENT	200	Genes encoding components of the complement system, which is part of the innate immune system.	12	0.06	6.63e-05	0.000195	CASP10, CD40LG, CTSO, CTSS, DUSP5, F8, KCNIP3, LGALS3, PDP1, PIM1, SERPINE1, ZEB1
HALLMARK_INTERFERON_GAMMA_RESPONSE	200	Genes up-regulated in response to IFNG [GeneID=3458].	12	0.06	6.63e-05	0.000195	ARID5B, CDKN1A, CMPK2, IFIT2, LGALS3BP, METTL7B, MVP, PDE4B, PIM1, SLAMF7, ST3GAL5, UPP1
HALLMARK_APICAL_JUNCTION	200	Genes encoding components of apical junction complex.	11	0.055	0.000281	0.000756	ACTN3, CALB2, COL9A1, ICAM2, IRS1, LAMB3, LAMC2, MSN, PCDH1, PVRL4, SDC3
HALLMARK_COAGULATION	138	Genes encoding components of blood coagulation system; also up-regulated in platelets.	9	0.0652	0.000287	0.000756	ACOX2, ANXA1, CTSO, F8, HTRA1, MMP1, PLAU, PRSS23, SERPINE1
HALLMARK_INTERFERON_ALPHA_RESPONSE	97	Genes up-regulated in response to alpha interferon proteins.	7	0.0722	0.000738	0.00184	CCRL2, CMPK2, IFIT2, IFITM1, LAMP3, LGALS3BP, SAMD9
HALLMARK_PEROXISOME	104	Genes encoding components of peroxisome.	7	0.0673	0.00111	0.00265	ATXN1, BCL10, CRABP2, DHRS3, ERCC1, MVP, SEMA3C
HALLMARK_HEDGEHOG_SIGNALING	36	Genes up-regulated by activation of hedgehog signaling.	4	0.1111	0.00216	0.00479	CRMP1, HEY1, NRP1, SCG2
HALLMARK_IL6_JAK_STAT3_SIGNALING	87	Genes up-regulated by IL6 [GeneID=3569] via STAT3 [GeneID=6774], e.g., during acute phase response.	6	0.069	0.00221	0.00479	CD44, CXCL3, HMOX1, JUN, PIM1, TNFRSF21
HALLMARK_WNT_BETA_CATENIN_SIGNALING	42	Genes up-regulated by activation of WNT signaling through accumulation of beta catenin CTNNB1 [GeneID=1499].	4	0.0952	0.00381	0.00713	AXIN2, HEY1, JAG1, TCF7
HALLMARK_GLYCOLYSIS	200	Genes encoding proteins involved in glycolysis and gluconeogenesis.	9	0.045	0.00385	0.00713	ANGPTL4, B3GNT3, CD44, CHST4, GLRX, MERTK, PFKFB1, SDC3, STC1
HALLMARK_KRAS_SIGNALING_DN	200	Genes down-regulated by KRAS activation.	9	0.045	0.00385	0.00713	ADRA2C, C5, CAMK1D, CD40LG, CYP39A1, ENTPD7, FGGY, TNNI3, UPK3B
HALLMARK_XENOBIOTIC_METABOLISM	200	Genes encoding proteins involved in processing of drugs and other xenobiotics.	9	0.045	0.00385	0.00713	ACOX2, AOX1, CROT, GCNT2, HMOX1, RAP1GAP, SERPINE1, TDO2, UPP1
HALLMARK_ANDROGEN_RESPONSE	101	Genes defining response to androgens.	5	0.0495	0.0196	0.035	AKAP12, ARID5B, MERTK, PMEPA1, UAP1
HALLMARK_CHOLESTEROL_HOMEOSTASIS	74	Genes involved in cholesterol homeostasis.	4	0.0541	0.0268	0.0462	ANTXR2, JAG1, LGALS3, TP53INP1
*http://software.broadinstitute.org/gsea/index.jsp
Input: 780 genes, of which 702 were mapped to Entrez Gene IDs.

## Sheet: S. Table 5
Supplementary Table 5. Functional annotation chart for differentially expressed genes (≥4-fold change up or down) investigated with the DAVID Functional annotation tool* using the GO Biological process (GO_BP_FAT) annotation category.
Description	GO term	Count	List Total	Pop Hits	Pop Total	Fold Enrichment	PValue	FDR	Genes
Regulation of phosphate metabolic process	GO:0019220	44	497	485	13528	2.46938	7.4115e-08	0.00013114	DLC1, CAV1, PFKFB1, C5, TNFSF15, TLR3, LPAR2, SFN, IL34, TLR6, ADORA1, TRIB2, IL31RA, LIF, MAP3K5, CDKN2A, MDFIC, MAP3K1, ADRA2C, PRKACB, CD24, FGD4, BMP4, BCL10, C5AR1, SMAD7, SMAD6, PIM1, HERC5, SMAD3, TNFRSF14, HGF, INHA, DGKI, IRS1, ATXN1, CDKN1C, CDKN1A, JUN, RGS4, GADD45G, MAPK8IP1, GADD45A, F2R
Regulation of phosphorus metabolic process	GO:0051174	44	497	485	13528	2.46938	7.4115e-08	0.00013114	DLC1, CAV1, PFKFB1, C5, TNFSF15, TLR3, LPAR2, SFN, IL34, TLR6, ADORA1, TRIB2, IL31RA, LIF, MAP3K5, CDKN2A, MDFIC, MAP3K1, ADRA2C, PRKACB, CD24, FGD4, BMP4, BCL10, C5AR1, SMAD7, SMAD6, PIM1, HERC5, SMAD3, TNFRSF14, HGF, INHA, DGKI, IRS1, ATXN1, CDKN1C, CDKN1A, JUN, RGS4, GADD45G, MAPK8IP1, GADD45A, F2R
Regulation of phosphorylation	GO:0042325	42	497	466	13528	2.45324	1.86514e-07	0.000330019	CAV1, PFKFB1, C5, TNFSF15, TLR3, LPAR2, SFN, IL34, TLR6, ADORA1, TRIB2, IL31RA, LIF, MAP3K5, CDKN2A, MDFIC, MAP3K1, ADRA2C, PRKACB, CD24, FGD4, BMP4, BCL10, C5AR1, SMAD7, SMAD6, PIM1, HERC5, TNFRSF14, HGF, INHA, DGKI, IRS1, ATXN1, CDKN1C, CDKN1A, JUN, RGS4, GADD45G, MAPK8IP1, GADD45A, F2R
Blood vessel development	GO:0001568	28	497	245	13528	3.11078	3.35248e-07	0.00059319	CAV1, NRP1, FGF9, ELK3, JAG1, CXCL12, GJC1, ZFP36L1, HEY1, CD44, CTGF, HMOX1, ROBO4, TGM2, SEMA3C, LOX, PPAP2B, ANGPTL4, SCG2, BMP4, IL8, SMAD7, MMP19, TNNI3, SH2D2A, ID1, JUN, PLAU
Vasculature development	GO:0001944	28	497	251	13528	3.03642	5.45769e-07	0.000965685	CAV1, NRP1, FGF9, ELK3, JAG1, CXCL12, GJC1, ZFP36L1, HEY1, CD44, CTGF, HMOX1, ROBO4, TGM2, SEMA3C, LOX, PPAP2B, ANGPTL4, SCG2, BMP4, IL8, SMAD7, MMP19, TNNI3, SH2D2A, ID1, JUN, PLAU
Blood vessel morphogenesis	GO:0048514	25	497	211	13528	3.22504	8.53777e-07	0.00151067	CAV1, NRP1, FGF9, ELK3, JAG1, CXCL12, GJC1, ZFP36L1, HEY1, CTGF, HMOX1, ROBO4, TGM2, SEMA3C, ANGPTL4, SCG2, BMP4, IL8, SMAD7, MMP19, TNNI3, SH2D2A, ID1, JUN, PLAU
Cell adhesion	GO:0007155	50	497	700	13528	1.94424	9.99192e-06	0.0176783	MPZL3, DLC1, NRP1, FERMT3, LMO7, PCDHGA4, CXCL12, SDC3, PCDHGB1, CDH20, PCDH1, CD44, CTGF, CLEC4A, ESAM, MSN, KIRREL2, PCDHB7, ICAM2, F8, CHST4, MFGE8, ACTN3, SIGLEC16, CD40LG, LSAMP, LAMC2, PCDHB12, PCDHB10, SIGLEC9, PCDHAC2, PXN, COL9A1, PVRL4, LGALS3BP, RGMB, LAMB3, SORBS1, ITGAX, COL6A1, TNN, CD24, SPP1, COL13A1, PCDH10, CELSR3, SLAMF7, LAMA1, FBLN5, PKP3
Biological adhesion	GO:0022610	50	497	701	13528	1.94146	1.0069e-05	0.0178147	MPZL3, DLC1, NRP1, FERMT3, LMO7, PCDHGA4, CXCL12, SDC3, PCDHGB1, CDH20, PCDH1, CD44, CTGF, CLEC4A, ESAM, MSN, KIRREL2, PCDHB7, ICAM2, F8, CHST4, MFGE8, ACTN3, SIGLEC16, CD40LG, LSAMP, LAMC2, PCDHB12, PCDHB10, SIGLEC9, PCDHAC2, PXN, COL9A1, PVRL4, LGALS3BP, RGMB, LAMB3, SORBS1, ITGAX, COL6A1, TNN, CD24, SPP1, COL13A1, PCDH10, CELSR3, SLAMF7, LAMA1, FBLN5, PKP3
Response to wounding	GO:0009611	41	497	530	13528	2.10565	1.18663e-05	0.0209942	NRP1, ERBB3, CXCL3, C5, TLR3, SYT7, ELK3, TLR6, TRIM72, ADORA1, APOA2, DYSF, SLC1A3, CD44, CTGF, HMOX1, MAP3K1, SERPINE1, LOX, CD24, SCG2, SPP1, BLNK, NFKBIZ, IL8, MAP1B, ANXA1, F8, SMAD3, CHST4, CYBB, CD40LG, FBLN5, AOX1, TFPI, HBEGF, PLLP, ID3, HDAC9, PLAU, F2R
Regulation of cell death	GO:0010941	55	497	815	13528	1.83689	1.63058e-05	0.0288477	DLC1, NUAK2, TNFSF15, ADORA1, KCNIP3, IL31RA, TP53I3, BDNF, MAP3K5, CDKN2A, CD44, HMOX1, TERT, BCL10, BCL2A1, PIM1, ACTN3, IFI16, INHA, NLRP1, CD40LG, JUN, CAMK1D, ERBB3, SOX4, RRM2B, SFN, MAP3K1, TGM2, CD24, ERCC1, SCG2, FGD4, ANGPTL4, BMP4, OBSCN, NGEF, MSH6, GNRH1, GFRAL, SMAD6, ANXA1, SMAD3, NR4A1, HGF, GAS1, SLAMF7, CARD6, CASP10, CDKN1A, ETS1, ID3, MAPK8IP1, TP53INP1, F2R
Regulation of kinase activity	GO:0043549	31	497	357	13528	2.36358	2.08668e-05	0.0369156	CAV1, C5, PFKFB1, TNFSF15, TLR3, LPAR2, SFN, TLR6, ADORA1, TRIB2, MAP3K5, CDKN2A, MDFIC, MAP3K1, ADRA2C, PRKACB, CD24, FGD4, C5AR1, PIM1, HERC5, DGKI, HGF, IRS1, CDKN1C, CDKN1A, RGS4, GADD45G, MAPK8IP1, GADD45A, F2R
Regulation of apoptosis	GO:0042981	54	497	804	13528	1.82816	2.27542e-05	0.0402538	DLC1, NUAK2, TNFSF15, ADORA1, KCNIP3, IL31RA, TP53I3, BDNF, MAP3K5, CDKN2A, CD44, HMOX1, TERT, BCL10, BCL2A1, PIM1, ACTN3, IFI16, INHA, NLRP1, CD40LG, JUN, CAMK1D, ERBB3, SOX4, RRM2B, SFN, MAP3K1, TGM2, CD24, ERCC1, SCG2, FGD4, ANGPTL4, OBSCN, NGEF, MSH6, GNRH1, GFRAL, SMAD6, ANXA1, SMAD3, NR4A1, HGF, GAS1, SLAMF7, CARD6, CASP10, CDKN1A, ETS1, ID3, MAPK8IP1, TP53INP1, F2R
Intracellular signaling cascade	GO:0007242	75	497	1256	13528	1.62536	2.59929e-05	0.0459822	CYP24A1, GNA15, GRIP1, TNFSF15, TLR3, LPAR2, TLR6, VIPR1, ADORA1, IQGAP1, IL31RA, MAP3K5, CTGF, MDFIC, HMOX1, PRKACB, PLCB2, RAB20, TUBB3, GNG7, BCL10, C5AR1, STMN3, PIK3C2B, MLXIPL, DCDC2, PRKCG, ARHGAP29, IFI16, GEM, FSHR, IRS1, PRKD1, GNAL, SH2D3A, GADD45G, RAB17, AKAP7, ARL4C, PMEPA1, RERGL, RAB3B, CAV1, ERBB3, C5, PFKFB1, PTH1R, DCDC2B, FHL2, SFN, ADRB3, CNR1, MAP3K1, RASGRP2, TGM2, RHOBTB1,…
*https://david.ncifcrf.gov/tools.jsp

## Sheet: S. Table 6
Supplementary Table 6. Genes with ≥ │0.3│ units change in median promoter DNA methylation in DIP2C knockout cells.
Promotor	Ave beta value RKO	Beta value DIP2C-/- #1-1	Beta diff
AADACL4	0.474271	0.0762192	-0.398051
AANAT	0.465697	0.0612332	-0.404464
ABCA6	0.548491	0.153074	-0.395417
ABCA8	0.886821	0.445972	-0.440849
ABCB11	0.730735	0.349272	-0.381463
ABCC12	0.626107	0.317409	-0.308698
ABCC6P1	0.78819	0.451029	-0.337161
ACPP	0.641118	0.336793	-0.304325
ACSL4	0.136956	0.485092	0.348136
ACSM1	0.767557	0.423268	-0.344289
ACTBL2	0.740988	0.385868	-0.355119
ACTRT1	0.693611	0.298054	-0.395556
ADAMTS3	0.815457	0.340778	-0.47468
ADAMTSL1	0.254544	0.941442	0.686899
ADAT3	0.718072	0.0792286	-0.638844
AGXT2	0.411842	0.931434	0.519592
AHSG	0.895442	0.460726	-0.434715
ALDOB	0.522468	0.0710038	-0.451464
ALG13	0.182334	0.517641	0.335307
ALPI	0.79272	0.384358	-0.408362
AMELX	0.34739	0.034418	-0.312972
ANKAR	0.395494	0.037301	-0.358193
APOL6	0.823288	0.489498	-0.33379
ARHGAP8	0.387607	0.790395	0.402788
ARR3	0.81545	0.439915	-0.375535
ASB9	0.496258	0.812411	0.316153
ATP11A	0.0937139	0.480153	0.38644
ATP2B3	0.866666	0.439164	-0.427501
ATP8B2	0.768059	0.444056	-0.324003
ATXN3L	0.673369	0.115846	-0.557523
AWAT1	0.568283	0.042389	-0.525894
BCL9L	0.238924	0.929108	0.690183
BDKRB1	0.425838	0.124468	-0.301371
BFSP1	0.480233	0.100964	-0.37927
BGN	0.446056	0.908575	0.46252
BLID	0.734374	0.294773	-0.439601
BPIL2	0.49297	0.882818	0.389848
BTBD19	0.654127	0.187493	-0.466634
BZW1	0.552458	0.0705331	-0.481925
C10orf99	0.711527	0.385753	-0.325774
C14orf177	0.124873	0.452258	0.327385
C14orf34	0.517563	0.911222	0.39366
C15orf23	0.515232	0.205015	-0.310218
C17orf54	0.644245	0.0635398	-0.580705
C18orf2	0.254724	0.608258	0.353533
C19orf46	0.17583	0.677066	0.501236
C1orf127	0.832956	0.467964	-0.364992
C1orf133	0.181867	0.488184	0.306317
C1orf185	0.275256	0.838786	0.56353
C1orf85	0.106373	0.41216	0.305787
C1QTNF6	0.524881	0.856841	0.331961
C20orf160	0.0870042	0.493736	0.406731
C20orf185	0.327436	0.819563	0.492127
C21orf128	0.765353	0.453911	-0.311441
C21orf54	0.0602822	0.37759	0.317308
C21orf82	0.512962	0.833349	0.320387
C22orf46	0.768921	0.221902	-0.547019
C2orf72	0.583076	0.916122	0.333047
C3AR1	0.346932	0.648528	0.301596
C4BPB	0.451056	0.088687	-0.362369
C4orf19	0.781842	0.471752	-0.310091
C5AR1	0.246377	0.656362	0.409986
C5orf23	0.456516	0.0512661	-0.40525
C5orf4	0.842532	0.392238	-0.450294
C6orf124	0.621138	0.154515	-0.466623
C6orf142	0.752124	0.336652	-0.415472
C6orf223	0.579289	0.270169	-0.30912
CALHM1	0.776198	0.474448	-0.30175
CAPN11	0.717998	0.388629	-0.329368
CAPN13	0.22826	0.58051	0.35225
CAPN2	0.335809	0.0298542	-0.305955
CAPZA3	0.471257	0.0574875	-0.41377
CBWD3	0.199221	0.604582	0.405362
CCIN	0.806743	0.434204	-0.37254
CCL13	0.687004	0.363309	-0.323695
CCL23	0.887815	0.467145	-0.42067
CCL26	0.483117	0.897187	0.414071
CCNJL	0.248922	0.923462	0.67454
CCR7	0.758731	0.385522	-0.373209
CD209	0.402234	0.0283796	-0.373854
CD300LB	0.369661	0.727071	0.35741
CD44	0.547375	0.0327792	-0.514596
CD59	0.518254	0.0758033	-0.442451
CDC42BPG	0.53144	0.942605	0.411165
CDCP2	0.802828	0.457516	-0.345311
CDH16	0.607303	0.267002	-0.340301
CDH29	0.80438	0.375296	-0.429084
CDH5	0.858856	0.419881	-0.438975
CDKN2A	0.712072	0.130099	-0.581973
CENPI	0.246951	0.566588	0.319637
CES3	0.522192	0.204787	-0.317406
CGB	0.770055	0.465638	-0.304418
CHMP4A	0.310914	0.88488	0.573966
CHRD	0.846704	0.537635	-0.309069
CHRNB2	0.373437	0.680437	0.307
CHST13	0.327397	0.69913	0.371733
CIDEC	0.50791	0.187827	-0.320083
CITED1	0.128243	0.494287	0.366044
CLDN2	0.82564	0.457731	-0.367908
CLDN3	0.0461974	0.831409	0.785212
CLEC4G	0.67112	0.0729078	-0.598213
CLEC4M	0.465163	0.150183	-0.31498
CLECL1	0.430273	0.769776	0.339502
CLIC2	0.405402	0.080222	-0.32518
CLSTN1	0.247985	0.707336	0.45935
CNGB3	0.382285	0.718459	0.336174
COMMD7	0.0844057	0.387024	0.302618
CORO7	0.248693	0.588967	0.340275
CPA3	0.837886	0.376252	-0.461634
CSF3R	0.46596	0.797743	0.331783
CST11	0.761479	0.460978	-0.3005
CST8	0.765342	0.36501	-0.400332
CTRB2	0.870848	0.460997	-0.40985
CUL1	0.485761	0.155729	-0.330032
CUL9	0.0930848	0.519473	0.426388
CXorf36	0.786127	0.461115	-0.325012
CXorf57	0.0860683	0.438421	0.352352
CYP11A1	0.770304	0.415263	-0.355042
CYP3A7	0.912239	0.589367	-0.322872
DDR1	0.34855	0.777769	0.429219
DEFA4	0.480963	0.0881145	-0.392848
DEFB124	0.470724	0.0865801	-0.384144
DEFB134	0.507394	0.19815	-0.309243
DGKD	0.251014	0.572763	0.32175
DHRS4L2	0.379779	0.0263557	-0.353423
DIRC3	0.333449	0.692096	0.358647
DISP2	0.670284	0.348005	-0.322279
DKFZp434L192	0.745104	0.142967	-0.602137
DKFZp686O24166	0.145005	0.605969	0.460964
DPYD	0.565537	0.915424	0.349887
EFNA2	0.343645	0.652962	0.309317
EIF5AL1	0.659789	0.32634	-0.333449
ELSPBP1	0.45571	0.0527156	-0.402995
EMD	0.165775	0.51925	0.353475
EMR2	0.234753	0.560666	0.325913
EPS15	0.280097	0.61718	0.337083
EPS8L1	0.303459	0.60516	0.301701
EPS8L2	0.507062	0.81565	0.308588
EPS8L3	0.746196	0.433323	-0.312873
ESM1	0.791483	0.375375	-0.416108
FABP1	0.398236	0.716868	0.318632
FAM174B	0.212604	0.517459	0.304855
FAM188B	0.141697	0.450777	0.30908
FAM57B	0.402837	0.850361	0.447525
FAM58A	0.115877	0.503923	0.388047
FAM74A3	0.179452	0.638039	0.458587
FAM83E	0.894278	0.473584	-0.420694
FANCE	0.076003	0.472555	0.396553
FAP	0.777466	0.470794	-0.306672
FBLN5	0.566181	0.255238	-0.310943
FBN3	0.343404	0.701041	0.357637
FCGR3A	0.73912	0.424839	-0.31428
FCN1	0.235541	0.622534	0.386993
FETUB	0.517093	0.209981	-0.307111
FGD3	0.808085	0.490356	-0.317729
FGF1	0.482975	0.852612	0.369637
FGF18	0.384611	0.938777	0.554166
FGFBP2	0.408063	0.725201	0.317137
FHL2	0.377205	0.0420085	-0.335196
FLJ37307	0.384326	0.782634	0.398308
FLVCR2	0.132413	0.461283	0.32887
FOXA3	0.0690215	0.6816	0.612578
FOXN4	0.530094	0.936777	0.406683
FUNDC1	0.143537	0.471797	0.32826
GABRA2	0.876602	0.479312	-0.39729
GABRA3	0.572358	0.246773	-0.325585
GADD45G	0.400705	0.760537	0.359832
GALNT5	0.810574	0.469785	-0.340789
GDAP1L1	0.56807	0.892116	0.324045
GFAP	0.855449	0.470794	-0.384655
GGT1	0.394366	0.0919791	-0.302387
GIMAP5	0.542347	0.913434	0.371087
GKN1	0.708683	0.147712	-0.560971
GNL2	0.798859	0.449153	-0.349706
GOT1L1	0.772826	0.415628	-0.357198
GPR125	0.0929717	0.411599	0.318627
GPR34	0.747868	0.438693	-0.309175
GPR37L1	0.482977	0.0620611	-0.420916
GPR61	0.774471	0.409589	-0.364882
GPX5	0.34681	0.787961	0.441151
GRHL3	0.351669	0.874166	0.522497
GRIK4	0.365278	0.0487648	-0.316513
GRPR	0.451928	0.0853276	-0.3666
GSTM4	0.154913	0.565721	0.410808
GUCY2G	0.51009	0.0471211	-0.462969
HEPACAM	0.268057	0.872542	0.604485
HEPH	0.438351	0.0680116	-0.37034
HILS1	0.778002	0.453086	-0.324916
HLA-DMA	0.542084	0.864972	0.322888
HMGB3	0.172646	0.477509	0.304864
HMGCS2	0.415909	0.899136	0.483226
HOXA10	0.408702	0.850587	0.441885
HPRT1	0.0669648	0.381182	0.314217
HRC	0.807221	0.404272	-0.40295
HRG	0.861315	0.428825	-0.43249
HS6ST2	0.511492	0.0516166	-0.459875
HTR3D	0.704468	0.354489	-0.349979
IBSP	0.342924	0.759861	0.416937
IDH3G	0.104718	0.408355	0.303636
IGSF22	0.331609	0.854401	0.522793
IL15	0.542735	0.877571	0.334836
IL1B	0.201384	0.525262	0.323878
IL1F9	0.44039	0.0930462	-0.347344
IL22RA2	0.62037	0.318623	-0.301748
IL32	0.430245	0.08179	-0.348456
IQCF1	0.689806	0.0397961	-0.65001
IRF7	0.46973	0.91274	0.443009
IRGC	0.548703	0.897096	0.348393
IRS1	0.160789	0.89282	0.732031
ISG20	0.415892	0.0996031	-0.316289
ITLN1	0.283462	0.658014	0.374552
JMJD7-PLA2G4B	0.208565	0.862876	0.654311
JSRP1	0.80052	0.456113	-0.344408
KANK3	0.0952052	0.440773	0.345568
KCNJ2	0.540265	0.912548	0.372283
KCNN4	0.45088	0.0765255	-0.374355
KCNU1	0.783138	0.450062	-0.333076
KCTD12	0.612931	0.914862	0.301931
KIAA0664	0.854115	0.157496	-0.696619
KIAA1644	0.231394	0.654837	0.423443
KRT12	0.54645	0.889065	0.342615
KRT80	0.0663862	0.8087	0.742314
KRT82	0.822573	0.398164	-0.424409
KRTAP1-5	0.34627	0.86668	0.52041
KRTAP2-1	0.391974	0.742748	0.350774
KRTAP21-1	0.585976	0.179567	-0.406409
KRTAP3-3	0.095712	0.492676	0.396964
KRTAP5-2	0.282865	0.708513	0.425648
KRTAP5-5	0.510715	0.816612	0.305897
KRTAP9-2	0.753755	0.449064	-0.304692
LAMB3	0.582042	0.0677119	-0.514331
LCE3A	0.825727	0.511893	-0.313834
LCN8	0.465803	0.905894	0.440091
LGALS3	0.331299	0.662857	0.331558
LGALS3BP	0.919022	0.481825	-0.437197
LGI2	0.570997	0.956645	0.385648
LIMD2	0.414155	0.774045	0.35989
LIPM	0.416008	0.913481	0.497473
LOC100130264	0.462616	0.116958	-0.345658
LOC100131551	0.455803	0.910741	0.454938
LOC100133893	0.805914	0.456459	-0.349454
LOC100188949	0.597831	0.196833	-0.400997
LOC144742	0.329888	0.75668	0.426792
LOC146880	0.621191	0.284563	-0.336628
LOC150197	0.871753	0.510216	-0.361537
LOC150568	0.586748	0.917829	0.331081
LOC151658	0.870311	0.547033	-0.323278
LOC158572	0.16229	0.491324	0.329035
LOC254312	0.78604	0.26407	-0.521971
LOC283332	0.874543	0.461694	-0.412848
LOC342346	0.766246	0.296144	-0.470102
LOC348021	0.568895	0.216282	-0.352613
LOC389705	0.607116	0.229272	-0.377844
LOC400891	0.265455	0.665867	0.400412
LOC440335	0.807982	0.393916	-0.414066
LOC641746	0.437404	0.0481276	-0.389276
LOC642826	0.657425	0.251375	-0.40605
LOC643406	0.913945	0.517577	-0.396368
LOC646813	0.569868	0.229704	-0.340164
LOC728875	0.815743	0.361367	-0.454376
LOC729384	0.460617	0.779828	0.319211
LOC84931	0.796839	0.443214	-0.353624
LRRC25	0.510299	0.859129	0.348829
LRRC8B	0.644592	0.259705	-0.384886
LRRN4	0.562857	0.166672	-0.396185
LRTM1	0.546967	0.22981	-0.317157
LUM	0.123106	0.496357	0.373251
MAG	0.447932	0.765911	0.317979
MAGEA4	0.787727	0.43485	-0.352877
MAGEC1	0.720955	0.381583	-0.339371
MAGEC3	0.452219	0.0945639	-0.357655
MAP7D3	0.116009	0.458062	0.342053
MARVELD3	0.315956	0.919094	0.603139
MAST1	0.125297	0.608027	0.48273
MBL2	0.581421	0.0670968	-0.514325
MEF2D	0.70176	0.378042	-0.323718
METTL11B	0.605495	0.908545	0.303051
MFAP5	0.869235	0.539731	-0.329504
MGAM	0.775422	0.394731	-0.380691
MGAT4A	0.0715002	0.394018	0.322517
MGC29506	0.583267	0.937545	0.354279
MINPP1	0.427846	0.0905577	-0.337289
MIR100	0.445454	0.0918388	-0.353615
MIR105-2	0.61692	0.17754	-0.43938
MIR122	0.253768	0.560108	0.30634
MIR1322	0.405956	0.0673211	-0.338635
MIR1978	0.673037	0.303132	-0.369905
MIR200B	0.603263	0.936993	0.333729
MIR2276	0.467525	0.79176	0.324234
MIR298	0.146535	0.553965	0.40743
MIR374B	0.805431	0.501538	-0.303893
MIR383	0.49256	0.130886	-0.361674
MIR483	0.769497	0.448112	-0.321385
MIR502	0.762786	0.38809	-0.374697
MIR508	0.575494	0.237547	-0.337947
MIR512-1	0.417519	0.0888883	-0.32863
MIR512-2	0.417519	0.0888883	-0.32863
MIR572	0.234338	0.750943	0.516605
MIR660	0.784415	0.433086	-0.351329
MIR770	0.376253	0.0523141	-0.323939
MIR889	0.492286	0.842818	0.350531
MIR944	0.464632	0.150641	-0.313992
MIR99B	0.426228	0.868592	0.442364
MIRLET7A2	0.716819	0.383493	-0.333326
MLLT4	0.621138	0.154515	-0.466623
MMD2	0.550788	0.0608372	-0.489951
MS4A10	0.505423	0.19329	-0.312133
MT1B	0.546316	0.127879	-0.418437
MT1IP	0.893585	0.388005	-0.50558
MTMR9L	0.231753	0.574098	0.342346
MYL3	0.695721	0.39255	-0.303171
MYL7	0.744054	0.418245	-0.325809
MYO1F	0.211974	0.621215	0.409241
MYOC	0.430528	0.0937593	-0.336768
MYRIP	0.563442	0.879818	0.316377
NAV2	0.365342	0.0457607	-0.319581
NCCRP1	0.484142	0.845548	0.361407
NCRNA00173	0.481057	0.890703	0.409646
NDN	0.864065	0.506351	-0.357714
NDUFV1	0.894908	0.475271	-0.419637
NEURL3	0.505828	0.836904	0.331076
NKG7	0.720836	0.311113	-0.409723
NLRP8	0.826445	0.479548	-0.346897
NOD2	0.420546	0.0981189	-0.322427
NPM2	0.061982	0.372473	0.310491
NPPB	0.082763	0.384381	0.301618
NPSR1	0.777933	0.396248	-0.381686
NUAK2	0.551256	0.913343	0.362087
NUDT14	0.231775	0.937385	0.70561
ODF3L2	0.446965	0.861582	0.414617
OR10A4	0.483017	0.163283	-0.319734
OR10AD1	0.539871	0.0466619	-0.493209
OR10P1	0.644018	0.315488	-0.32853
OR10V1	0.860116	0.404996	-0.45512
OR13H1	0.862953	0.361052	-0.501901
OR13J1	0.841242	0.386299	-0.454943
OR14A16	0.809231	0.468586	-0.340645
OR1M1	0.407925	0.835249	0.427324
OR2B6	0.511376	0.874229	0.362853
OR2H2	0.4015	0.806397	0.404897
OR4A16	0.448024	0.120063	-0.327961
OR4C15	0.911224	0.0502168	-0.861007
OR4C46	0.482263	0.157211	-0.325052
OR4C6	0.464424	0.11199	-0.352433
OR4D6	0.552223	0.182749	-0.369474
OR4E2	0.653228	0.188311	-0.464918
OR4S1	0.655675	0.335604	-0.320071
OR51G1	0.203134	0.618196	0.415062
OR52D1	0.349496	0.830239	0.480743
OR52E6	0.932172	0.516781	-0.415392
OR56B1	0.711033	0.0568479	-0.654185
OR5AC2	0.744398	0.443466	-0.300932
OR5AK2	0.17269	0.558533	0.385842
OR5AP2	0.328179	0.755012	0.426833
OR5J2	0.222478	0.727108	0.50463
OR6C68	0.826409	0.469467	-0.356942
OR6V1	0.591686	0.241591	-0.350095
OR9Q2	0.493026	0.0791389	-0.413887
PACS2	0.3442	0.759716	0.415516
PALM3	0.276788	0.824326	0.547538
PAPPA	0.5355	0.965139	0.429639
PATE4	0.32641	0.0245193	-0.301891
PCBP3	0.784429	0.456667	-0.327763
PCDH18	0.303403	0.762559	0.459156
PDE4DIP	0.694657	0.320602	-0.374056
PDZRN3	0.59204	0.901419	0.309379
PECAM1	0.79103	0.397047	-0.393983
PHGR1	0.692591	0.385799	-0.306792
PIP5KL1	0.265705	0.810985	0.54528
PIRT	0.420662	0.826735	0.406073
PKD1L3	0.809777	0.435838	-0.37394
PKD2L1	0.457363	0.0770591	-0.380304
PKHD1	0.456074	0.772261	0.316187
PLA2G4B	0.208565	0.862876	0.654311
PLAC8	0.234247	0.648354	0.414107
PLCZ1	0.471257	0.0574875	-0.41377
PLEK2	0.132989	0.458913	0.325924
PLUNC	0.20079	0.502897	0.302107
POLE2	0.0865117	0.425234	0.338722
POM121L12	0.826907	0.455477	-0.37143
PRAMEF1	0.651574	0.32899	-0.322584
PRDM7	0.508633	0.140761	-0.367872
PRELP	0.712033	0.178968	-0.533065
PRINS	0.462827	0.763118	0.300291
PRKCA	0.436133	0.74356	0.307427
PRKCDBP	0.3878	0.0493557	-0.338444
PRM3	0.774395	0.343318	-0.431077
PRODH2	0.361321	0.93794	0.576619
PROP1	0.561607	0.868542	0.306935
PROX1	0.183421	0.533383	0.349962
PRR15	0.211114	0.848794	0.63768
PRR5-ARHGAP8	0.387607	0.790395	0.402788
PRTN3	0.577808	0.882588	0.304781
PRUNE2	0.402014	0.877875	0.475862
PTGER1	0.530775	0.895722	0.364947
PTGR1	0.736845	0.383276	-0.353569
PVALB	0.756032	0.3602	-0.395831
QPRT	0.702906	0.359977	-0.342929
RAB11FIP1	0.201096	0.753802	0.552707
RAB27B	0.200837	0.910791	0.709954
RAPGEF5	0.286746	0.646748	0.360002
RETNLB	0.680981	0.115728	-0.565253
RHOBTB1	0.561936	0.886479	0.324543
RHOBTB2	0.609288	0.295193	-0.314096
RIPK3	0.435115	0.901269	0.466153
RIPPLY1	0.73655	0.402281	-0.334269
RNASE7	0.74846	0.426212	-0.322248
ROR1	0.124537	0.709394	0.584857
RRH	0.891906	0.48607	-0.405837
RRP1	0.415036	0.0564599	-0.358576
RTKN2	0.511249	0.945897	0.434648
RUSC2	0.341449	0.645476	0.304027
S100A16	0.553169	0.10939	-0.443779
SAMD11	0.429706	0.830364	0.400659
SASH3	0.841276	0.436859	-0.404417
SBNO2	0.758945	0.376031	-0.382914
SCAMP4	0.718072	0.0792286	-0.638844
SCGB1D1	0.684841	0.27039	-0.414451
SCML4	0.497781	0.0710632	-0.426718
SCN1B	0.056719	0.387553	0.330834
SDR9C7	0.525649	0.194149	-0.331501
SDSL	0.166132	0.467356	0.301224
SEC14L3	0.389571	0.0434649	-0.346106
SEC14L4	0.534293	0.215791	-0.318502
SEPT12	0.869508	0.397988	-0.471519
SERPINA5	0.525499	0.863072	0.337573
SERPINB2	0.535229	0.966534	0.431305
SERPINE1	0.348486	0.0384121	-0.310074
SERPINF1	0.759587	0.361063	-0.398524
SERTAD4	0.279805	0.63877	0.358966
SFTPD	0.470777	0.931391	0.460614
SGEF	0.424256	0.899389	0.475133
SGMS2	0.379065	0.0762694	-0.302796
SH2D1A	0.537238	0.111986	-0.425252
SH3BP1	0.329299	0.939921	0.610622
SIGLEC16	0.410266	0.780021	0.369755
SIL1	0.549706	0.241388	-0.308318
SIT1	0.340328	0.0303096	-0.310019
SLC17A6	0.508983	0.941561	0.432578
SLC1A3	0.18766	0.630573	0.442912
SLC22A7	0.532651	0.0523099	-0.480341
SLC25A14	0.104722	0.408501	0.30378
SLC25A43	0.121587	0.473685	0.352098
SLC2A9	0.397173	0.0928419	-0.304331
SLC35A2	0.179561	0.534013	0.354452
SLC35D2	0.563295	0.112836	-0.450458
SLC39A8	0.08316	0.424747	0.341587
SLC41A3	0.848395	0.380684	-0.467711
SLC47A2	0.767619	0.446908	-0.320712
SLC4A10	0.540261	0.929747	0.389486
SLC4A11	0.406829	0.851345	0.444515
SLC5A10	0.91951	0.582143	-0.337366
SLC9A2	0.570414	0.908113	0.3377
SLC9A6	0.171572	0.525928	0.354356
SLFN12L	0.756001	0.319834	-0.436167
SMTNL1	0.484206	0.107568	-0.376638
SNN	0.460415	0.915912	0.455497
SNORA36A	0.67493	0.334125	-0.340805
SNORA68	0.484693	0.125809	-0.358884
SNORD114-27	0.694789	0.134903	-0.559886
SNORD115-4	0.716577	0.364676	-0.351901
SNORD115-6	0.6873	0.230383	-0.456917
SNORD116-14	0.777604	0.463337	-0.314267
SNORD18C	0.394485	0.71978	0.325295
SP100	0.39458	0.039043	-0.355537
SPACA4	0.921335	0.496986	-0.424349
SPANXN5	0.666451	0.34937	-0.317081
SPIB	0.590212	0.906039	0.315827
SPINK5L2	0.293089	0.614292	0.321203
SPRR1B	0.398181	0.03604	-0.362141
SREBF1	0.719942	0.351848	-0.368094
SSR4	0.104718	0.408355	0.303636
ST3GAL4	0.408579	0.0493	-0.359279
STMN3	0.538277	0.902557	0.36428
STYK1	0.103727	0.700249	0.596521
SUGT1P1	0.0945341	0.425107	0.330573
SYK	0.386277	0.0531545	-0.333122
SYNC	0.432648	0.100721	-0.331928
SYTL3	0.259332	0.752584	0.493252
TACR2	0.729939	0.3836	-0.346339
TCIRG1	0.679843	0.35573	-0.324112
TCTEX1D4	0.894571	0.341701	-0.55287
TGIF2LY	0.914212	0.512425	-0.401787
TGM3	0.744304	0.407212	-0.337092
TIMM8A	0.0884942	0.485829	0.397334
TIMP4	0.868798	0.438602	-0.430196
TJP3	0.631704	0.943896	0.312192
TLL2	0.312144	0.794552	0.482408
TMEM106A	0.447781	0.778759	0.330978
TMEM164	0.141342	0.459254	0.317912
TMPRSS4	0.34852	0.723318	0.374798
TOMM20L	0.352294	0.732685	0.380391
TP53I11	0.490425	0.859642	0.369216
TPH2	0.349473	0.755134	0.405662
TREML2P	0.123477	0.428487	0.30501
TREML3	0.293488	0.742888	0.4494
TRIB3	0.707359	0.358713	-0.348646
TRIM54	0.410107	0.92338	0.513273
TSC22D3	0.170654	0.473117	0.302463
TSPAN10	0.757322	0.0489289	-0.708393
TSPAN15	0.325472	0.926499	0.601027
TSPYL2	0.12837	0.504226	0.375856
TTC39B	0.852621	0.494093	-0.358529
UMOD	0.729707	0.258389	-0.471318
USP27X	0.202505	0.646076	0.443571
VASN	0.428656	0.895693	0.467037
VMA21	0.141631	0.446372	0.304741
VSIG10L	0.784992	0.444878	-0.340114
WBP11P1	0.473492	0.901323	0.427831
WDFY1	0.566214	0.24989	-0.316324
WIPF3	0.449961	0.110441	-0.339521
WISP1	0.422925	0.836569	0.413644
WNT8A	0.655644	0.2807	-0.374944
XIRP2	0.497591	0.0520143	-0.445577
XKRX	0.292888	0.939485	0.646597
XPNPEP2	0.560125	0.866132	0.306007
YIPF7	0.416849	0.0794483	-0.337401
ZNF479	0.579347	0.167054	-0.412293
ZNF541	0.782016	0.427749	-0.354266
ZNF620	0.342297	0.9171	0.574803

## Sheet: S. Table 7
Supplementary Table 7. Genes with ≥ │0.3│ units change in median gene body DNA methylation in DIP2C knockout cells.
Promotor	Ave beta value RKO	Beta value DIP2C-/- #1-1	Beta diff
AARS	0.744754	0.386096	-0.358658
ABCC6	0.646523	0.336356	-0.310167
ABCD1	0.20459	0.565486	0.360895
ABCG2	0.357906	0.741365	0.383459
ABHD5	0.363752	0.0189504	-0.344802
ACCN5	0.482703	0.0266141	-0.456089
ACSM5	0.368493	0.773344	0.404851
ADAM18	0.462244	0.918562	0.456318
ADIG	0.557975	0.896723	0.338748
AGT	0.624368	0.950544	0.326177
AKNAD1	0.418141	0.0369286	-0.381213
AKR7L	0.575773	0.915319	0.339546
ALDH8A1	0.835403	0.41108	-0.424322
ALG13	0.1695	0.514453	0.344953
ALPP	0.684001	0.363362	-0.320639
ALPPL2	0.810068	0.310343	-0.499725
AMPD3	0.5683	0.0708363	-0.497464
ANGPTL4	0.231594	0.560536	0.328942
ANKLE1	0.614882	0.957947	0.343065
ANXA2P3	0.752048	0.428183	-0.323864
APOBEC4	0.17011	0.932165	0.762055
APOE	0.825851	0.521632	-0.304219
APOL4	0.085856	0.430917	0.345061
ARID5B	0.643673	0.323492	-0.320181
ARMCX5	0.784853	0.361614	-0.423239
ARSG	0.508269	0.870405	0.362136
ASB1	0.493109	0.0408007	-0.452308
ASGR1	0.377809	0.830208	0.452399
ATP6AP1	0.302629	0.641472	0.338842
ATP6AP2	0.715944	0.391155	-0.324789
AWAT2	0.940206	0.381392	-0.558814
BAG3	0.76682	0.147421	-0.619399
BATF2	0.681114	0.361222	-0.319892
BCCIP	0.404957	0.0421461	-0.362811
BEAN	0.46975	0.967596	0.497846
BEYLA	0.437816	0.0679568	-0.36986
BGN	0.786795	0.435057	-0.351737
BLID	0.734374	0.294773	-0.439601
BMP15	0.836411	0.361166	-0.475244
BNIP3L	0.501438	0.115942	-0.385497
BSPRY	0.439637	0.798783	0.359147
BTF3L1	0.430328	0.058531	-0.371797
BTG4	0.640223	0.339863	-0.30036
C10orf107	0.551684	0.0945389	-0.457146
C11orf51	0.871525	0.361108	-0.510417
C11orf86	0.469975	0.94463	0.474655
C11orf87	0.558294	0.895757	0.337463
C13orf29	0.337185	0.0178428	-0.319343
C15orf21	0.12124	0.446156	0.324916
C15orf53	0.588099	0.96443	0.376331
C15orf54	0.759622	0.060784	-0.698838
C16orf89	0.848654	0.463911	-0.384743
C19orf38	0.818619	0.469639	-0.348981
C19orf45	0.171216	0.729302	0.558086
C19orf46	0.174002	0.4895	0.315498
C19orf71	0.325443	0.907108	0.581665
C1orf100	0.586242	0.941754	0.355512
C1orf110	0.405346	0.713846	0.308499
C1orf130	0.802321	0.322879	-0.479442
C1orf187	0.529566	0.214723	-0.314844
C1orf201	0.48351	0.840944	0.357434
C1orf210	0.384336	0.0185978	-0.365738
C1QB	0.812673	0.508819	-0.303854
C20orf123	0.747266	0.40433	-0.342936
C20orf152	0.401445	0.935684	0.534239
C20orf196	0.50653	0.918636	0.412106
C20orf85	0.877824	0.495431	-0.382393
C20orf95	0.741046	0.391538	-0.349508
C21orf128	0.828391	0.455496	-0.372895
C21orf90	0.81483	0.409539	-0.405291
C2orf27B	0.695395	0.359681	-0.335714
C2orf80	0.376639	0.726972	0.350332
C3orf1	0.666896	0.0523839	-0.614512
C3orf27	0.424372	0.0299857	-0.394386
C3orf57	0.621254	0.183612	-0.437642
C3orf66	0.851215	0.446307	-0.404908
C4orf37	0.84744	0.299217	-0.548223
C5orf43	0.182278	0.490378	0.3081
C6orf118	0.501096	0.86279	0.361695
CA14	0.866892	0.420124	-0.446768
CALCB	0.715416	0.357694	-0.357723
CAMKV	0.67959	0.336584	-0.343005
CAMP	0.696355	0.335677	-0.360678
CAPRIN2	0.808305	0.351778	-0.456527
CATSPER1	0.676751	0.258883	-0.417868
CCDC110	0.0957338	0.529066	0.433332
CCDC111	0.60043	0.171283	-0.429147
CCDC123	0.0603377	0.640863	0.580525
CCDC19	0.404385	0.745415	0.34103
CCL24	0.567162	0.153071	-0.414092
CCL27	0.804535	0.381192	-0.423343
CCT3	0.834881	0.439262	-0.395619
CD177	0.271525	0.688437	0.416913
CD200R1L	0.539653	0.237102	-0.302552
CD209	0.784378	0.343312	-0.441066
CD68	0.775005	0.076331	-0.698674
CD79A	0.614526	0.277517	-0.337008
CD79B	0.744392	0.360992	-0.3834
CDC123	0.0603377	0.63588	0.575542
CDC2	0.357303	0.796206	0.438903
CDK5R1	0.549148	0.878039	0.328891
CDKN3	0.132248	0.461556	0.329307
CEACAM18	0.387218	0.889906	0.502688
CES3	0.430464	0.0261089	-0.404356
CFD	0.503261	0.862594	0.359332
CFHR1	0.514789	0.824319	0.30953
CHGB	0.497951	0.811595	0.313644
CHMP1A	0.348584	0.662946	0.314362
CHRNA9	0.925592	0.435603	-0.48999
CHSY3	0.92559	0.445452	-0.480138
CIB4	0.3886	0.844396	0.455796
CIC	0.0267806	0.357308	0.330527
CKMT1A	0.217436	0.554206	0.336769
CLDN14	0.506309	0.89166	0.38535
CLEC10A	0.339878	0.666579	0.326701
CLEC12A	0.258731	0.761935	0.503204
CLPS	0.812529	0.319247	-0.493283
CNR2	0.788399	0.37574	-0.412658
COX6B1	0.918025	0.581814	-0.336211
COX7B	0.178312	0.595589	0.417278
CRIP1	0.944692	0.46828	-0.476413
CROT	0.114953	0.512184	0.397231
CSNK1E	0.53504	0.149973	-0.385068
CSNK2A1	0.95143	0.463699	-0.487731
CSTL1	0.417819	0.872592	0.454774
CTGF	0.457496	0.970018	0.512523
CTSB	0.872136	0.479214	-0.392922
CTXN3	0.76453	0.368213	-0.396317
CUZD1	0.368864	0.675823	0.306959
CXorf64	0.516684	0.0717031	-0.444981
CYB561D2	0.665079	0.295718	-0.369362
CYP4F11	0.834774	0.451463	-0.383311
DAXX	0.737912	0.378575	-0.359337
DCDC2	0.296294	0.77597	0.479677
DDIT4	0.29071	0.855722	0.565013
DEFB126	0.394704	0.940227	0.545523
DEFB132	0.892501	0.490269	-0.402232
DHRS7	0.64314	0.0621776	-0.580963
DKC1	0.712263	0.395843	-0.31642
DKFZp566F0947	0.527472	0.169758	-0.357713
DNAJC11	0.676026	0.237001	-0.439025
DNAJC27	0.770764	0.218645	-0.552118
DNASE2B	0.837095	0.40414	-0.432955
DSCR10	0.55955	0.909882	0.350331
DSCR3	0.164621	0.470037	0.305416
DSPP	0.51276	0.0381066	-0.474654
ECEL1P2	0.279463	0.795395	0.515932
EDC4	0.908166	0.519619	-0.388547
EDN1	0.637745	0.332108	-0.305637
EDN3	0.955552	0.39445	-0.561103
EFCAB6	0.833431	0.528508	-0.304923
EFCAB9	0.664864	0.0721408	-0.592724
EFHB	0.19599	0.593179	0.397189
EHD3	0.777218	0.26565	-0.511567
EIF3D	0.781381	0.445072	-0.336309
EIF3IP1	0.0825224	0.41753	0.335007
EIF4E1B	0.922675	0.426581	-0.496093
ELP2	0.682039	0.31493	-0.36711
EMID1	0.83129	0.455091	-0.376198
EPB41L3	0.498854	0.880117	0.381263
EPDR1	0.902011	0.346299	-0.555712
ERLIN1	0.511284	0.1199	-0.391385
ETV3L	0.906977	0.291582	-0.615395
EXOSC6	0.744754	0.386096	-0.358658
FAAH	0.779077	0.407156	-0.371921
FABP1	0.580317	0.0573905	-0.522926
FABP7	0.155473	0.561236	0.405763
FAM104B	0.147179	0.472425	0.325245
FAM122B	0.607924	0.239779	-0.368144
FAM166A	0.767715	0.347734	-0.41998
FAM180A	0.592156	0.934698	0.342541
FAM18A	0.707728	0.350066	-0.357662
FAM26D	0.331344	0.794086	0.462743
FAM71C	0.520937	0.171435	-0.349503
FAM71F1	0.455968	0.0394495	-0.416519
FASTKD2	0.396809	0.0484203	-0.348389
FBP1	0.711931	0.358986	-0.352945
FBXO5	0.320501	0.678743	0.358242
FBXW12	0.921884	0.283195	-0.638689
FCRL5	0.372041	0.848326	0.476285
FGF1	0.511345	0.860286	0.348941
FGF16	0.791328	0.360231	-0.431097
FGF21	0.835184	0.418097	-0.417088
FGFBP1	0.691541	0.375447	-0.316094
FLJ43950	0.813563	0.371196	-0.442368
FMO6P	0.41835	0.847717	0.429367
FOSL2	0.210712	0.882128	0.671416
FOXP3	0.534809	0.0263316	-0.508477
FREM3	0.834659	0.503708	-0.33095
FRMPD2	0.409544	0.0740574	-0.335486
FSHB	0.656099	0.271496	-0.384603
FST	0.696718	0.389018	-0.3077
G6PC	0.43691	0.921112	0.484202
GABRR1	0.822727	0.102063	-0.720664
GAGE1	0.852206	0.460718	-0.391487
GCNT3	0.855922	0.382336	-0.473586
GDF15	0.22856	0.712387	0.483828
GIMAP2	0.0944191	0.512926	0.418507
GKN2	0.46521	0.0908889	-0.374321
GLI1	0.804357	0.458152	-0.346205
GLP1R	0.769672	0.434735	-0.334936
GNAI3	0.770226	0.400568	-0.369658
GOLGA7B	0.493232	0.796557	0.303325
GPHB5	0.893094	0.556486	-0.336608
GPR37	0.432738	0.0477489	-0.384989
GPRASP1	0.812119	0.346298	-0.465821
GRB7	0.845783	0.372399	-0.473384
GRHL3	0.404931	0.902988	0.498056
GRIA2	0.87005	0.509908	-0.360142
GRIPAP1	0.786549	0.426987	-0.359562
GRPR	0.893008	0.323303	-0.569705
GSTA1	0.444945	0.0787782	-0.366167
GSTA2	0.46882	0.116704	-0.352117
GTSF1L	0.509119	0.105157	-0.403962
GUCY2F	0.399023	0.767625	0.368602
GZMA	0.385942	0.0211427	-0.364799
HCG4P6	0.438552	0.0557455	-0.382806
HEPH	0.424106	0.0928736	-0.331232
HES1	0.0739331	0.612926	0.538993
HLA-DRA	0.578573	0.130657	-0.447916
HMGN1	0.0824349	0.479931	0.397496
HOXA10	0.380361	0.900636	0.520275
HOXD8	0.798748	0.137281	-0.661467
HPN	0.817941	0.442118	-0.375823
HSD17B3	0.906022	0.528118	-0.377904
HSFYP1	0.909165	0.354762	-0.554403
HTATSF1	0.152063	0.48416	0.332097
HTR3C	0.518333	0.866197	0.347864
IDH3G	0.127154	0.460094	0.33294
IFI35	0.975524	0.529131	-0.446393
IFITM5	0.534119	0.906988	0.372869
IFNG	0.363558	0.706436	0.342878
IFT81	0.522449	0.834878	0.312429
IL11RA	0.584899	0.965193	0.380294
IL1F6	0.886562	0.318265	-0.568297
IL1F9	0.781844	0.422214	-0.35963
IL22RA2	0.229366	0.92286	0.693494
IL7R	0.488257	0.0330038	-0.455253
INPP5K	0.727585	0.394286	-0.3333
IREB2	0.524221	0.165542	-0.35868
ISCA2	0.0466215	0.490722	0.444101
ITGA11	0.680391	0.355116	-0.325274
ITIH4	0.855237	0.522786	-0.33245
ITIH5L	0.508132	0.031989	-0.476143
KAAG1	0.190321	0.853671	0.66335
KCNE2	0.556595	0.911162	0.354566
KIAA0319	0.534644	0.0908074	-0.443837
KIAA0495	0.393745	0.0552575	-0.338487
KIAA1644	0.496917	0.815711	0.318793
KIT	0.723188	0.405309	-0.317879
KLK14	0.655075	0.956273	0.301198
KLK5	0.15657	0.608633	0.452063
KLK7	0.796874	0.44471	-0.352163
KRT78	0.907578	0.401322	-0.506256
KRTAP5-2	0.282865	0.708513	0.425648
KRTAP5-5	0.510715	0.816612	0.305897
LAGE3	0.161917	0.733361	0.571443
LAPTM5	0.673094	0.0454812	-0.627613
LDLRAD1	0.0696674	0.518764	0.449096
LGALS12	0.741532	0.373307	-0.368225
LGALS3BP	0.415505	0.751921	0.336417
LGI2	0.532919	0.885829	0.35291
LGSN	0.921259	0.617889	-0.30337
LIF	0.704871	0.0561699	-0.648701
LIN7B	0.381858	0.0663164	-0.315542
LMF2	0.828863	0.527651	-0.301212
LOC100128675	0.663272	0.335854	-0.327418
LOC100131551	0.433596	0.883897	0.4503
LOC100132963	0.832724	0.253025	-0.579699
LOC100133469	0.879203	0.56506	-0.314143
LOC144742	0.189585	0.899449	0.709864
LOC148145	0.481782	0.148685	-0.333098
LOC149837	0.461409	0.802178	0.340769
LOC150527	0.840162	0.439107	-0.401055
LOC168474	0.535461	0.927756	0.392295
LOC283332	0.370381	0.92494	0.55456
LOC284276	0.447222	0.968714	0.521492
LOC285401	0.750441	0.423474	-0.326967
LOC285627	0.883681	0.433987	-0.449694
LOC285629	0.676701	0.341775	-0.334927
LOC286359	0.448061	0.957038	0.508977
LOC339535	0.769573	0.366773	-0.4028
LOC400804	0.20099	0.842154	0.641164
LOC653486	0.474799	0.0563527	-0.418446
LOC90246	0.787591	0.428593	-0.358998
LOC91450	0.510455	0.159561	-0.350894
LPAR1	0.583772	0.0469906	-0.536781
LPL	0.569703	0.893733	0.324029
LPPR1	0.827131	0.350519	-0.476612
LPPR4	0.600147	0.121596	-0.478552
LRRC16B	0.314014	0.735192	0.421178
LRRC18	0.687593	0.384376	-0.303217
LRRC3B	0.474304	0.0476701	-0.426634
LRRC42	0.12598	0.870896	0.744915
LRRC55	0.844928	0.42123	-0.423698
LRRC66	0.866349	0.530514	-0.335836
LRRK2	0.713035	0.406138	-0.306897
LRRN2	0.961966	0.455054	-0.506912
LUZP2	0.461993	0.153568	-0.308424
LYPD6B	0.803392	0.448397	-0.354994
LYVE1	0.577402	0.146045	-0.431357
MAGEB2	0.495158	0.0581517	-0.437006
MAGEB3	0.485296	0.0470037	-0.438292
MAMLD1	0.838126	0.45023	-0.387896
MAP9	0.861818	0.436133	-0.425685
MARCH11	0.745935	0.184562	-0.561372
MCCC2	0.288614	0.812154	0.52354
MDH1B	0.344798	0.0417908	-0.303007
MFAP5	0.240584	0.865092	0.624508
MFF	0.937471	0.521474	-0.415996
MFGE8	0.586464	0.888401	0.301936
MGC16142	0.92303	0.259063	-0.663968
MGC23284	0.499985	0.161427	-0.338558
MGC4473	0.440483	0.766716	0.326233
MID1	0.844502	0.455091	-0.389411
MIR100	0.452354	0.0667811	-0.385573
MIR105-1	0.713129	0.283856	-0.429274
MIR1208	0.524061	0.137686	-0.386375
MIR1227	0.359617	0.72003	0.360412
MIR1322	0.405956	0.0673211	-0.338635
MIR1978	0.673037	0.303132	-0.369905
MIR202	0.959779	0.483845	-0.475934
MIR2114	0.892698	0.535092	-0.357606
MIR218-2	0.406242	0.0573692	-0.348873
MIR296	0.440291	0.846926	0.406635
MIR298	0.440291	0.846926	0.406635
MIR29A	0.657677	0.0272818	-0.630396
MIR329-1	0.752616	0.447937	-0.304679
MIR329-2	0.752616	0.447937	-0.304679
MIR330	0.609882	0.911683	0.3018
MIR346	0.441284	0.134329	-0.306955
MIR374B	0.805431	0.501538	-0.303893
MIR379	0.718734	0.0459394	-0.672794
MIR383	0.49256	0.130886	-0.361674
MIR424	0.910403	0.480694	-0.429709
MIR449A	0.221503	0.550387	0.328884
MIR449C	0.0658902	0.507795	0.441905
MIR483	0.769497	0.448112	-0.321385
MIR502	0.762786	0.38809	-0.374697
MIR509-1	0.625791	0.293375	-0.332416
MIR509-2	0.625791	0.293375	-0.332416
MIR509-3	0.625791	0.293375	-0.332416
MIR520F	0.945552	0.326486	-0.619066
MIR660	0.784415	0.433086	-0.351329
MIR662	0.876218	0.432163	-0.444055
MIR758	0.884241	0.506407	-0.377834
MIR770	0.376253	0.0523141	-0.323939
MIR892A	0.424362	0.783037	0.358675
MIR9-1	0.490094	0.0435321	-0.446562
MIRLET7A2	0.716819	0.383493	-0.333326
MMACHC	0.890873	0.576699	-0.314174
MNDA	0.605652	0.0482155	-0.557437
MPPED2	0.487103	0.135867	-0.351235
MRAS	0.811698	0.452085	-0.359613
MRPL16	0.437305	0.0538657	-0.38344
MS4A14	0.754139	0.441303	-0.312836
MSN	0.729225	0.373403	-0.355822
MST1R	0.313755	0.931635	0.61788
MURC	0.260901	0.713491	0.45259
MYF5	0.270262	0.895342	0.625081
MYH1	0.519767	0.910031	0.390264
NAP1L6	0.782222	0.38471	-0.397512
NAPSB	0.707612	0.335704	-0.371908
NCF4	0.707074	0.0337105	-0.673364
NCRNA00029	0.845647	0.457741	-0.387906
NCRNA00160	0.645047	0.302351	-0.342696
NEK9	0.398415	0.0976599	-0.300755
NNT	0.683654	0.283839	-0.399815
NPC2	0.155054	0.725316	0.570262
NPTXR	0.497472	0.10885	-0.388622
NXF5	0.681904	0.340632	-0.341273
OLAH	0.568448	0.264789	-0.303659
OR5AP2	0.328179	0.755012	0.426833
OR9Q1	0.707394	0.375827	-0.331567
PAGE1	0.477916	0.809398	0.331481
PAGE2B	0.566906	0.127178	-0.439728
PALMD	0.537373	0.959409	0.422036
PAPL	0.776236	0.374317	-0.401919
PAR1	0.481042	0.0917279	-0.389314
PAR-SN	0.48029	0.162841	-0.317448
PCTP	0.434735	0.0723841	-0.362351
PDF	0.0296259	0.506802	0.477177
PDXP	0.358637	0.688289	0.329651
PDYN	0.341648	0.942486	0.600838
PEG3AS	0.476304	0.061239	-0.415065
PFKFB1	0.828215	0.439181	-0.389034
PGLYRP4	0.462308	0.0735283	-0.38878
PHB	0.660856	0.275182	-0.385673
PHTF1	0.62789	0.178118	-0.449771
PIGT	0.341141	0.760266	0.419125
PIK3IP1	0.42556	0.0636924	-0.361868
PINK1	0.0728909	0.687027	0.614136
PIPOX	0.425502	0.0338763	-0.391626
PISRT1	0.236174	0.797927	0.561753
PKP1	0.725444	0.302658	-0.422786
PLCG1	0.777192	0.424035	-0.353157
PLIN4	0.640234	0.971953	0.331719
PMM1	0.465527	0.795485	0.329958
POLR3A	0.407587	0.0866234	-0.320964
POLR3H	0.786905	0.473799	-0.313105
PPP1R14D	0.130267	0.940405	0.810137
PRLR	0.413923	0.0282259	-0.385697
PRM2	0.506586	0.136385	-0.370201
PRMT7	0.206076	0.759291	0.553215
PROK1	0.608352	0.0437801	-0.564572
PROKR2	0.622822	0.292125	-0.330698
PROSC	0.462345	0.135331	-0.327014
PRRT2	0.865706	0.553799	-0.311907
PSCA	0.568317	0.0270702	-0.541247
PSG2	0.859052	0.0404073	-0.818644
PSORS1C3	0.512105	0.929986	0.417881
PSTK	0.101146	0.449609	0.348463
PTGFR	0.800434	0.416373	-0.384061
PTPRE	0.427326	0.0515457	-0.37578
PWWP2A	0.622732	0.928623	0.305891
RAB17	0.646456	0.252262	-0.394193
RAB3IL1	0.701712	0.372893	-0.328819
RASSF1	0.392395	0.0595139	-0.332881
RBM11	0.753412	0.368468	-0.384944
RCAN1	0.637024	0.255088	-0.381936
RDH8	0.0319037	0.395379	0.363476
REEP1	0.461501	0.81465	0.35315
REPS2	0.36524	0.740209	0.374969
RFFL	0.460616	0.116701	-0.343915
RFK	0.67494	0.0716746	-0.603265
RHO	0.859282	0.250126	-0.609156
RHOBTB1	0.561687	0.875432	0.313745
RNASE7	0.852786	0.457919	-0.394867
RNASET2	0.923567	0.49248	-0.431087
RND3	0.135278	0.485228	0.34995
RNF114	0.728659	0.323827	-0.404832
RP5-1022P6.2	0.920556	0.336623	-0.583933
RPGR	0.212964	0.543536	0.330572
RRAGD	0.846942	0.543839	-0.303103
RRM2B	0.511219	0.0927331	-0.418485
RTBDN	0.318501	0.750838	0.432337
RTP3	0.712683	0.386984	-0.3257
RTP4	0.505618	0.0675799	-0.438038
RXFP1	0.619681	0.313121	-0.306559
S100A6	0.483573	0.0316267	-0.451946
SATL1	0.682229	0.355798	-0.326431
SCGB1A1	0.439934	0.0812071	-0.358727
SCGB1C1	0.474799	0.0563527	-0.418446
SCGB1D2	0.908725	0.322303	-0.586423
SDR16C5	0.907614	0.530261	-0.377353
SEC14L2	0.494158	0.165836	-0.328322
SELENBP1	0.652348	0.319712	-0.332635
SELV	0.17459	0.956964	0.782374
SERAC1	0.646807	0.261758	-0.385048
SERINC2	0.135774	0.529823	0.39405
SERPINA12	0.820348	0.459408	-0.360941
SERPINA3	0.336153	0.949272	0.613119
SERPINA4	0.393697	0.921909	0.528211
SERPINB12	0.270332	0.795047	0.524714
SERPINB5	0.861157	0.38463	-0.476527
SF3A3	0.811726	0.423844	-0.387882
SFRP1	0.580719	0.182437	-0.398282
SFTPC	0.379105	0.0291527	-0.349952
SH3BP1	0.811914	0.495238	-0.316675
SIGIRR	0.585463	0.279643	-0.30582
SLC10A3	0.927387	0.457736	-0.469651
SLC10A6	0.146972	0.464846	0.317874
SLC17A2	0.278284	0.858777	0.580494
SLC1A6	0.855958	0.331664	-0.524293
SLC22A13	0.487929	0.827102	0.339174
SLC22A7	0.732053	0.39711	-0.334943
SLC22A9	0.505427	0.0993435	-0.406084
SLC24A3	0.67895	0.126238	-0.552711
SLC25A3	0.805064	0.438985	-0.366078
SLC41A1	0.655587	0.210115	-0.445473
SLC43A3	0.730367	0.406017	-0.32435
SLC46A3	0.398632	0.0623488	-0.336284
SLC47A1	0.499361	0.823062	0.323701
SLC4A1	0.822641	0.341578	-0.481063
SLC4A5	0.495703	0.0590724	-0.436631
SLC5A8	0.758148	0.11312	-0.645028
SLC6A16	0.125868	0.542614	0.416746
SLITRK4	0.883742	0.553051	-0.33069
SMPD3	0.790233	0.487092	-0.303142
SNAI2	0.578983	0.233946	-0.345037
SNAP29	0.439506	0.823485	0.383979
SNORA36A	0.67493	0.334125	-0.340805
SNORD18C	0.394485	0.71978	0.325295
SNORD70	0.617691	0.313323	-0.304368
SOHLH2	0.536314	0.183166	-0.353148
SPACA4	0.921335	0.496986	-0.424349
SPARCL1	0.602534	0.118711	-0.483823
SPATS1	0.62234	0.228644	-0.393696
SPINT1	0.398832	0.828404	0.429572
SPRY2	0.181505	0.943747	0.762242
SPRY4	0.696087	0.118763	-0.577323
SRFBP1	0.490808	0.105782	-0.385026
SSR4	0.124595	0.441449	0.316854
ST8SIA6	0.587838	0.224289	-0.36355
STK16	0.0747614	0.399914	0.325153
STX1B	0.702055	0.0350735	-0.666981
SUNC1	0.568738	0.878819	0.310081
SV2A	0.628087	0.298636	-0.329452
SYK	0.559587	0.888635	0.329049
SYNC	0.313297	0.884099	0.570802
SYT13	0.455659	0.052772	-0.402887
TAF9B	0.109994	0.539965	0.429971
TAT	0.728276	0.177927	-0.55035
TBC1D10A	0.71657	0.312323	-0.404248
TBC1D26	0.438413	0.815158	0.376745
TBX21	0.89048	0.509029	-0.381451
TCAM1	0.356952	0.819256	0.462305
TCEA2	0.622103	0.0739982	-0.548105
TCEAL4	0.588238	0.095	-0.493238
TCEAL8	0.474524	0.107258	-0.367266
TCF15	0.856167	0.403201	-0.452966
TCL1B	0.95962	0.561066	-0.398553
TCP10L	0.825639	0.417236	-0.408403
TCTN2	0.131932	0.465051	0.333119
TEKT1	0.968724	0.576343	-0.392381
TEX15	0.302523	0.615898	0.313375
TEX261	0.959853	0.346676	-0.613177
TEX264	0.563517	0.0297224	-0.533795
TGFBI	0.782872	0.426371	-0.356501
THAP10	0.510806	0.115707	-0.395099
THEM5	0.623625	0.0169987	-0.606626
THOC5	0.939586	0.430462	-0.509124
TIFAB	0.546946	0.0276611	-0.519285
TKTL1	0.780716	0.478225	-0.302491
TM4SF18	0.842439	0.459946	-0.382493
TM7SF3	0.693248	0.349216	-0.344033
TMC3	0.820359	0.410634	-0.409725
TMEM101	0.93442	0.237319	-0.697101
TMEM174	0.896112	0.516096	-0.380016
TMEM185B	0.625861	0.0530277	-0.572833
TMEM79	0.863342	0.518264	-0.345078
TMEM84	0.693038	0.35812	-0.334917
TMEM92	0.54194	0.938643	0.396703
TMPRSS4	0.470351	0.125829	-0.344522
TNS4	0.736981	0.0760386	-0.660942
TP53AIP1	0.767021	0.386003	-0.381018
TP53TG1	0.103572	0.41481	0.311238
TREML2P	0.413243	0.0904373	-0.322805
TRIM47	0.464843	0.793459	0.328616
TRIM55	0.581547	0.262384	-0.319164
TRIM63	0.330394	0.723938	0.393544
TRPA1	0.686311	0.312706	-0.373605
TSPO2	0.719379	0.0520279	-0.667351
TSPYL2	0.917873	0.489253	-0.42862
TST	0.473221	0.842112	0.368891
TUBB3	0.310096	0.679423	0.369327
TUSC4	0.834107	0.530964	-0.303142
TYRP1	0.275397	0.76888	0.493484
U2AF1	0.750519	0.41629	-0.334229
UBA7	0.839007	0.501882	-0.337126
UBE2U	0.729126	0.34338	-0.385746
ULK2	0.0833665	0.46662	0.383253
UNC93A	0.498009	0.883474	0.385466
UTP14A	0.407253	0.739407	0.332154
VEGFB	0.0989308	0.563005	0.464075
VENTXP1	0.837133	0.464156	-0.372977
WFDC12	0.94922	0.46332	-0.4859
WNT8A	0.502836	0.052067	-0.450769
XIAP	0.896745	0.402478	-0.494267
YIF1B	0.731637	0.419947	-0.311689
ZDHHC23	0.198921	0.585138	0.386217
ZFPL1	0.0727471	0.414222	0.341475
ZMAT5	0.812835	0.505757	-0.307078
ZNF114	0.91892	0.48933	-0.42959
ZNF133	0.649044	0.0418548	-0.607189
ZNF175	0.809998	0.230997	-0.579001
ZNF223	0.910756	0.501579	-0.409177
ZNF345	0.342706	0.652167	0.309461
ZNF354B	0.513708	0.183321	-0.330387
ZNF396	0.907906	0.392038	-0.515868
ZNF397	0.279511	0.961124	0.681613
ZNF426	0.445862	0.140948	-0.304915
ZNF470	0.590759	0.193775	-0.396984
ZNF502	0.846174	0.438765	-0.407409
ZNF565	0.165058	0.809412	0.644355
ZNF582	0.840166	0.356078	-0.484088
ZNF594	0.407294	0.880341	0.473047
ZNF606	0.435881	0.0358018	-0.400079
ZNF620	0.35494	0.736587	0.381647
ZNF625	0.704653	0.0416918	-0.662961

## Sheet: S. Table 10
Supplementary Table 10. Gene set overlap results for promoter differentially methylated genes (≥│0.3│ change in methylation level at promoter sites in DIP2C-/- #1-1) investigated with GSEA MSigDB* Hallmarks gene set.
Gene Set Name	# Genes in Gene Set (K)	Description	# Genes in Overlap (k)	k/K	p-value	FDR q-value	Entrez Gene ID
HALLMARK_INFLAMMATORY_RESPONSE	200	Genes defining inflammatory response.	13	0.065	1.91e-07	9.55e-06	BDKRB1, C3AR1, C5AR1, CCR7, CSF3R, IL15, IL1B, IRF7, KCNJ2, NOD2, SCN1B, SERPINE1, SGMS2
HALLMARK_EPITHELIAL_MESENCHYMAL_TRANSITION	200	Genes defining epithelial-mesenchymal transition, as in wound healing, fibrosis and metastasis.	10	0.05	4.79e-05	0.0012	BGN, CD44, CD59, FAP, FBLN5, IL15, IL32, LUM, MFAP5, SERPINE1
HALLMARK_XENOBIOTIC_METABOLISM	200	Genes encoding proteins involved in processing of drugs and other xenobiotics.	9	0.045	0.00025	0.00417	ACSM1, FABP1, FETUB, GSTM4, HPRT1, HRG, MBL2, PTGR1, SERPINE1
HALLMARK_COAGULATION	138	Genes encoding components of blood coagulation system; also up-regulated in platelets.	7	0.0507	0.000596	0.00745	CAPN2, HMGCS2, HRG, MBL2, PECAM1, SERPINB2, SERPINE1
HALLMARK_ALLOGRAFT_REJECTION	200	Genes up-regulated during transplant rejection.	8	0.04	0.00117	0.00979	CCL13, CDKN2A, HLA-DMA, IL15, IL1B, IRF7, MBL2, SIT1
HALLMARK_KRAS_SIGNALING_UP	200	Genes up-regulated by KRAS activation.	8	0.04	0.00117	0.00979	C3AR1, GABRA3, GADD45G, IL1B, KCNN4, PECAM1, PLEK2, SCN1B
HALLMARK_APOPTOSIS	161	Genes mediating programmed cell death (apoptosis) by activation of caspases.	7	0.0435	0.00147	0.0105	BGN, CD44, DPYD, IL1B, ISG20, LGALS3, LUM
HALLMARK_COMPLEMENT	200	Genes encoding components of the complement system, which is part of the innate immune system.	7	0.035	0.0049	0.0245	C4BPB, CD59, FCN1, IRF7, LGALS3, SERPINB2, SERPINE1
HALLMARK_HYPOXIA	200	Genes up-regulated in response to low oxygen levels (hypoxia).	7	0.035	0.0049	0.0245	ALDOB, BGN, ISG20, PLAC8, PRKCA, PRKCDBP, SERPINE1
HALLMARK_MYOGENESIS	200	Genes involved in development of skeletal muscle (myogenesis).	7	0.035	0.0049	0.0245	HRC, MEF2D, MYL3, MYL7, NAV2, PDE4DIP, PVALB
*http://software.broadinstitute.org/gsea/index.jsp
Input: 520 genes, of which 473 were mapped to Entrez Gene IDs.
